# Supplementary material for: Hydrothermal plumes as hotspots for deep-ocean heterotrophic microbial biomass production
Source: Nat Commun. 2021 Nov 25;12:6861. doi: 10.1038/s41467-021-26877-6 (PMC8617075; doi:10.1038/s41467-021-26877-6)
Supplement: Supplementary file 3 — Source Data [file 41467_2021_26877_MOESM3_ESM.zip]

Archive with 2 entries (2 files):
- 278623_2_related_ms_5925704_r01jm0.xlsx
- 278623_2_related_ms_5925705_r013m0 (1).xlsx
