# Supplementary material for: Hydrothermal plumes as hotspots for deep-ocean heterotrophic microbial biomass production
Source: Nat Commun. 2021 Nov 25;12:6861. doi: 10.1038/s41467-021-26877-6 (PMC8617075; doi:10.1038/s41467-021-26877-6)
Supplement: Supplementary file 3 — Source Data [file 41467_2021_26877_MOESM3_ESM.zip › 278623_2_related_ms_5925704_r01jm0.xlsx]

## Sheet: PHP
distance	depth	Avg Vitesse incorporation pmol.L-1.h-1	ugC/L/d	Summed over the plume	Conversion factor
0	3637	0.50488	0.0187815	0.186331	1.55	kgC/mol Leu
0	3636	0.57957	0.02156
0	3635	3.11843	0.116006
0	2800	0.20976	0.00780307
0	3500	0.12885	0.00479322
0	3513	0.12206	0.00454063
0	3540	0.09615	0.00357678
0	3600	0.24921	0.00927061
1	2800	0.34871	0.012972	0.0354542
1	3328	0.13299	0.00494723
1	3400	0.21586	0.00802999
1	3450	0.01866	0.000694152
1	3600	0.23685	0.00881082
2	2800	0.21339	0.00793811	0.0821815
2	3200	0.38719	0.0144035
2	3350	1.20785	0.044932
2	3600	0.40075	0.0149079
10	3350	0.62475	0.0232407	0.0249229
10	3600	0.04522	0.00168218
15	2800	0.16055	0.00597246	0.0145132
15	3350	0.11767	0.00437732
15	3550	0.11192	0.00416342

## Sheet: Cells
Distance (km)	Location and Depth	95% C.L.	Final Total Cell concentration cells ml-1	cells l-1	105 cells ml-1
0	2800	0.41764	166451	1.66451e+08	1.66451
0	3500	0.40558	503635	5.03635e+08	5.03635
0	3510	0.32777	738961	7.38961e+08	7.38961
0	3513	0.10721	355548	3.55548e+08	3.55548
0	3540	0.35452	656498	6.56498e+08	6.56498
0	3600	0.07965	153749	1.53749e+08	1.53749
1	2800	0.41909	124949	1.24949e+08	1.24949
1	3328	0.26988	338809	3.38809e+08	3.38809
1	3400	0.38307	381542	3.81542e+08	3.81542
1	3450	0.23046	270772	2.70772e+08	2.70772
1	3600	0.25017	146955	1.46955e+08	1.46955
2	2800	0.01438	170291	1.70291e+08	1.70291
2	2800	0.27331	134549	1.34549e+08	1.34549
2	3000	0.46746	314883	3.14883e+08	3.14883
2	3200	0.12137	286033	2.86033e+08	2.86033
2	3350	0.12882	289873	2.89873e+08	2.89873
2	3350	0.31256	263929	2.63929e+08	2.63929
2	3600	0.08639	132334	1.32334e+08	1.32334
2	3600	0.24041	193626	1.93626e+08	1.93626
10	2850	0.2177	116875	1.16875e+08	1.16875
10	3350	0.27688	274267	2.74267e+08	2.74267
10	3600	0.39558	132334	1.32334e+08	1.32334
15	2800	0.2999	98560.9	9.85609e+07	0.985609
15	3350	0.10083	178119	1.78119e+08	1.78119
15	3550	0.44705	144592	1.44592e+08	1.44592
