# Supplementary material for: Hydrothermal plumes as hotspots for deep-ocean heterotrophic microbial biomass production
Source: Nat Commun. 2021 Nov 25;12:6861. doi: 10.1038/s41467-021-26877-6 (PMC8617075; doi:10.1038/s41467-021-26877-6)
Supplement: Supplementary file 3 — Source Data [file 41467_2021_26877_MOESM3_ESM.zip › 278623_2_related_ms_5925705_r013m0 (1).xlsx]

## Sheet: compilation
Cathalot et al, 2021 - Model outputs after revised version of the ms
Manuscript: NCOMMS-20-39441-T
Compilation of model outputs
Data source for Figure 2
n.a.: not available
Hydrothermal site	Short name	Longitude	Latitude	Heat Flux (MW)	Net PP (molBiomass/m3/nb days)	Net HP (molBiomass/m3/nb days)	Net PP (µgC l-1 d-1)	Net HP (µgC l-1 d-1)			Conversion Parameters
TAG (MAR)	TAG	-44.8247	26.1383	100	0	2.93812e-05	0	0.011602			Mbiomass	24.68	g molBiomass-1
Broken Spur (MAR)	Broken Spur	-43.1717	29.17	5	0	2.21676e-05	0	0.00875355			Cbiomass	0.48	gC gBiomass-1
Rainbow (MAR)	Rainbow	-33.902	36.23	500	3.72295e-08	3.12877e-05	1.47012e-05	0.0123549			Nb days	30	days
Tour Eiffel (MAR)	Tour Eiffel	-32.2756	37.2881	5	0	2.77166e-05	0	0.0109447
Grand Bonum (EPR)	Grand Bonum	-103.95	12.8333	9	0	2.23722e-05	0	0.00883432
Dante (Endeavour)	Dante	-129.1	47.95	20	0	2.45321e-05	0	0.00968724
Kairei (CIR)	Kairei	70.0403	-25.3205	50	0	2.24531e-05	0	0.00886628
Edmonds (CIR)	Edmonds	69.5967	-23.878	n.a.	0	2.30375e-05	0	0.00909703
Logatchev (MAR)	Logatchev	-44.9667	14.75	n.a.	0	2.33678e-05	0	0.0092275
Ashadze (MAR)	Ashadze	-44.8633	12.9733	n.a.	0	2.56973e-05	0	0.0101474
Seawater (MAR)	Seawater	-36	30	0.0001	0	1.70801e-05	0	0.00674458

## Sheet: TAG_output_review
	time	TH2S	S	S2O3	SO4	NH4	NO2	NO3	Fe2.d	Mn.d	Zn.d	Mg	FeS	FeS2	FeOH3	FeOOH	MnO2	ZnS	H	HCO3	CO2	CH4	H2	O2	N2	DOC.l	DOC.r	POC	POC1	POC2	POC3	POC4	POC5	POC6	POC7	POC8	POC9	POC10	POC11	POC12	POC13	POC14	POC15	POC16	POC17	POC18	Met1	Met2	Met3
1	0	6.20652e-05	1e-18	1e-18	28.8995	9.99983e-05	9.99983e-08	0.0180997	2.83742e-05	1.74903e-05	9.93052e-07	52.6991	1e-18	1e-18	6.99988e-07	1e-18	1.99997e-05	1e-18	1.26153e-05	1.60691e-05	0.0170704	2.11885e-06	1.59819e-06	0.266995	0.590005	1.862e-05	0.0439992	0.000299995	0.000297559	0.000297559	0.000297559	8.33165e-06	0.000297559	0.000773653	4.76094e-05	4.76094e-05	4.76094e-05	0.000297559	0.000297559	0.000297559	0.000297559	8.33165e-06	0.000297559	8.33165e-06	0.000119024	0.000119024	0	0	0
2	1	6.20652e-05	1e-18	1e-18	28.8995	9.99983e-05	9.99983e-08	0.0180997	2.83742e-05	1.74903e-05	9.93052e-07	52.6991	1e-18	1e-18	6.99988e-07	1e-18	1.99997e-05	1e-18	1.26153e-05	1.60691e-05	0.0170704	2.11885e-06	1.59819e-06	0.266995	0.590005	1.86836e-05	0.0439993	0.000299915	0.000297546	0.000297546	0.000297546	8.3313e-06	0.000297546	0.000773621	4.76074e-05	4.76074e-05	4.76074e-05	0.000297546	0.000297546	0.000297546	0.000297546	8.3313e-06	0.000297546	8.3313e-06	0.000119019	0.000119019	0	0	0
3	2	6.20652e-05	1e-18	1e-18	28.8995	9.99983e-05	9.99983e-08	0.0180997	2.83742e-05	1.74903e-05	9.93052e-07	52.6991	1e-18	1e-18	6.99988e-07	1e-18	1.99997e-05	1e-18	1.26153e-05	1.60691e-05	0.0170704	2.11885e-06	1.59819e-06	0.266995	0.590005	1.87472e-05	0.0439993	0.000299836	0.000297534	0.000297534	0.000297534	8.33096e-06	0.000297534	0.000773589	4.76055e-05	4.76055e-05	4.76055e-05	0.000297534	0.000297534	0.000297534	0.000297534	8.33096e-06	0.000297534	8.33096e-06	0.000119014	0.000119014	0	0	0
4	3	6.20652e-05	1e-18	1e-18	28.8995	9.99983e-05	9.99983e-08	0.0180997	2.83742e-05	1.74903e-05	9.93052e-07	52.6991	1e-18	1e-18	6.99988e-07	1e-18	1.99997e-05	1e-18	1.26153e-05	1.60691e-05	0.0170704	2.11885e-06	1.59819e-06	0.266995	0.590005	1.88108e-05	0.0439993	0.000299756	0.000297522	0.000297522	0.000297522	8.33061e-06	0.000297522	0.000773557	4.76035e-05	4.76035e-05	4.76035e-05	0.000297522	0.000297522	0.000297522	0.000297522	8.33061e-06	0.000297522	8.33061e-06	0.000119009	0.000119009	0	0	0
5	4	6.20652e-05	1e-18	1e-18	28.8995	9.99983e-05	9.99983e-08	0.0180997	2.83742e-05	1.74903e-05	9.93052e-07	52.6991	1e-18	1e-18	6.99988e-07	1e-18	1.99997e-05	1e-18	1.26153e-05	1.60691e-05	0.0170704	2.11885e-06	1.59819e-06	0.266995	0.590005	1.88744e-05	0.0439993	0.000299677	0.00029751	0.00029751	0.00029751	8.33027e-06	0.00029751	0.000773525	4.76016e-05	4.76016e-05	4.76016e-05	0.00029751	0.00029751	0.00029751	0.00029751	8.33027e-06	0.00029751	8.33027e-06	0.000119004	0.000119004	0	0	0
6	5	6.20652e-05	1e-18	1e-18	28.8995	9.99983e-05	9.99983e-08	0.0180997	2.83742e-05	1.74903e-05	9.93052e-07	52.6991	1e-18	1e-18	6.99988e-07	1e-18	1.99997e-05	1e-18	1.26153e-05	1.60691e-05	0.0170704	2.11885e-06	1.59819e-06	0.266995	0.590005	1.8938e-05	0.0439993	0.000299597	0.000297497	0.000297497	0.000297497	8.32993e-06	0.000297497	0.000773493	4.75996e-05	4.75996e-05	4.75996e-05	0.000297497	0.000297497	0.000297497	0.000297497	8.32993e-06	0.000297497	8.32993e-06	0.000118999	0.000118999	0	0	0
7	6	6.20652e-05	1e-18	1e-18	28.8995	9.99983e-05	9.99983e-08	0.0180997	2.83742e-05	1.74903e-05	9.93052e-07	52.6991	1e-18	1e-18	6.99988e-07	1e-18	1.99997e-05	1e-18	1.26153e-05	1.60691e-05	0.0170704	2.11885e-06	1.59819e-06	0.266995	0.590005	1.90016e-05	0.0439993	0.000299518	0.000297485	0.000297485	0.000297485	8.32958e-06	0.000297485	0.000773461	4.75976e-05	4.75976e-05	4.75976e-05	0.000297485	0.000297485	0.000297485	0.000297485	8.32958e-06	0.000297485	8.32958e-06	0.000118994	0.000118994	0	0	0
8	7	6.20652e-05	1e-18	1e-18	28.8995	9.99983e-05	9.99983e-08	0.0180997	2.83742e-05	1.74903e-05	9.93052e-07	52.6991	1e-18	1e-18	6.99988e-07	1e-18	1.99997e-05	1e-18	1.26153e-05	1.60691e-05	0.0170704	2.11885e-06	1.59819e-06	0.266995	0.590005	1.90652e-05	0.0439994	0.000299438	0.000297473	0.000297473	0.000297473	8.32924e-06	0.000297473	0.00077343	4.75957e-05	4.75957e-05	4.75957e-05	0.000297473	0.000297473	0.000297473	0.000297473	8.32924e-06	0.000297473	8.32924e-06	0.000118989	0.000118989	0	0	0
9	8	6.20652e-05	1e-18	1e-18	28.8995	9.99983e-05	9.99983e-08	0.0180997	2.83742e-05	1.74903e-05	9.93052e-07	52.6991	1e-18	1e-18	6.99988e-07	1e-18	1.99997e-05	1e-18	1.26153e-05	1.60691e-05	0.0170704	2.11885e-06	1.59819e-06	0.266995	0.590005	1.91288e-05	0.0439994	0.000299359	0.000297461	0.000297461	0.000297461	8.3289e-06	0.000297461	0.000773398	4.75937e-05	4.75937e-05	4.75937e-05	0.000297461	0.000297461	0.000297461	0.000297461	8.3289e-06	0.000297461	8.3289e-06	0.000118984	0.000118984	0	0	0
10	9	6.20652e-05	1e-18	1e-18	28.8995	9.99983e-05	9.99983e-08	0.0180997	2.83742e-05	1.74903e-05	9.93052e-07	52.6991	1e-18	1e-18	6.99988e-07	1e-18	1.99997e-05	1e-18	1.26153e-05	1.60691e-05	0.0170704	2.11885e-06	1.59819e-06	0.266995	0.590005	1.91924e-05	0.0439994	0.000299279	0.000297448	0.000297448	0.000297448	8.32855e-06	0.000297448	0.000773366	4.75917e-05	4.75917e-05	4.75917e-05	0.000297448	0.000297448	0.000297448	0.000297448	8.32855e-06	0.000297448	8.32855e-06	0.000118979	0.000118979	0	0	0
11	10	6.20652e-05	1e-18	1e-18	28.8995	9.99983e-05	9.99983e-08	0.0180997	2.83742e-05	1.74903e-05	9.93052e-07	52.6991	1e-18	1e-18	6.99988e-07	1e-18	1.99997e-05	1e-18	1.26153e-05	1.60691e-05	0.0170704	2.11885e-06	1.59819e-06	0.266995	0.590005	1.9256e-05	0.0439994	0.0002992	0.000297436	0.000297436	0.000297436	8.32821e-06	0.000297436	0.000773334	4.75898e-05	4.75898e-05	4.75898e-05	0.000297436	0.000297436	0.000297436	0.000297436	8.32821e-06	0.000297436	8.32821e-06	0.000118974	0.000118974	0	0	0
12	11	6.20652e-05	1e-18	1e-18	28.8995	9.99983e-05	9.99983e-08	0.0180997	2.83742e-05	1.74903e-05	9.93052e-07	52.6991	1e-18	1e-18	6.99988e-07	1e-18	1.99997e-05	1e-18	1.26153e-05	1.60691e-05	0.0170704	2.11885e-06	1.59819e-06	0.266995	0.590005	1.93196e-05	0.0439994	0.00029912	0.000297424	0.000297424	0.000297424	8.32787e-06	0.000297424	0.000773302	4.75878e-05	4.75878e-05	4.75878e-05	0.000297424	0.000297424	0.000297424	0.000297424	8.32787e-06	0.000297424	8.32787e-06	0.00011897	0.00011897	0	0	0
13	12	6.20652e-05	1e-18	1e-18	28.8995	9.99983e-05	9.99983e-08	0.0180997	2.83742e-05	1.74903e-05	9.93052e-07	52.6991	1e-18	1e-18	6.99988e-07	1e-18	1.99997e-05	1e-18	1.26153e-05	1.60691e-05	0.0170704	2.11885e-06	1.59819e-06	0.266995	0.590005	1.93832e-05	0.0439994	0.000299041	0.000297412	0.000297412	0.000297412	8.32752e-06	0.000297412	0.00077327	4.75859e-05	4.75859e-05	4.75859e-05	0.000297412	0.000297412	0.000297412	0.000297412	8.32752e-06	0.000297412	8.32752e-06	0.000118965	0.000118965	0	0	0
14	13	6.20652e-05	1e-18	1e-18	28.8995	9.99983e-05	9.99983e-08	0.0180997	2.83742e-05	1.74903e-05	9.93052e-07	52.6991	1e-18	1e-18	6.99988e-07	1e-18	1.99997e-05	1e-18	1.26153e-05	1.60691e-05	0.0170704	2.11885e-06	1.59819e-06	0.266995	0.590005	1.94467e-05	0.0439994	0.000298961	0.000297399	0.000297399	0.000297399	8.32718e-06	0.000297399	0.000773238	4.75839e-05	4.75839e-05	4.75839e-05	0.000297399	0.000297399	0.000297399	0.000297399	8.32718e-06	0.000297399	8.32718e-06	0.00011896	0.00011896	0	0	0
15	14	6.20652e-05	1e-18	1e-18	28.8995	9.99983e-05	9.99983e-08	0.0180997	2.83742e-05	1.74903e-05	9.93052e-07	52.6991	1e-18	1e-18	6.99988e-07	1e-18	1.99997e-05	1e-18	1.26153e-05	1.60691e-05	0.0170704	2.11885e-06	1.59819e-06	0.266995	0.590005	1.95103e-05	0.0439995	0.000298882	0.000297387	0.000297387	0.000297387	8.32684e-06	0.000297387	0.000773206	4.75819e-05	4.75819e-05	4.75819e-05	0.000297387	0.000297387	0.000297387	0.000297387	8.32684e-06	0.000297387	8.32684e-06	0.000118955	0.000118955	0	0	0
16	15	6.20652e-05	1e-18	1e-18	28.8995	9.99983e-05	9.99983e-08	0.0180997	2.83742e-05	1.74903e-05	9.93052e-07	52.6991	1e-18	1e-18	6.99988e-07	1e-18	1.99997e-05	1e-18	1.26153e-05	1.60691e-05	0.0170704	2.11885e-06	1.59819e-06	0.266995	0.590005	1.95739e-05	0.0439995	0.000298802	0.000297375	0.000297375	0.000297375	8.32649e-06	0.000297375	0.000773174	4.758e-05	4.758e-05	4.758e-05	0.000297375	0.000297375	0.000297375	0.000297375	8.32649e-06	0.000297375	8.32649e-06	0.00011895	0.00011895	0	0	0
17	16	6.20652e-05	1e-18	1e-18	28.8995	9.99983e-05	9.99983e-08	0.0180997	2.83742e-05	1.74903e-05	9.93052e-07	52.6991	1e-18	1e-18	6.99988e-07	1e-18	1.99997e-05	1e-18	1.26153e-05	1.60691e-05	0.0170704	2.11885e-06	1.59819e-06	0.266995	0.590005	1.96375e-05	0.0439995	0.000298723	0.000297363	0.000297363	0.000297363	8.32615e-06	0.000297363	0.000773143	4.7578e-05	4.7578e-05	4.7578e-05	0.000297363	0.000297363	0.000297363	0.000297363	8.32615e-06	0.000297363	8.32615e-06	0.000118945	0.000118945	0	0	0
18	17	6.20652e-05	1e-18	1e-18	28.8995	9.99983e-05	9.99983e-08	0.0180997	2.83742e-05	1.74903e-05	9.93052e-07	52.6991	1e-18	1e-18	6.99988e-07	1e-18	1.99997e-05	1e-18	1.26153e-05	1.60691e-05	0.0170704	2.11885e-06	1.59819e-06	0.266995	0.590005	1.9701e-05	0.0439995	0.000298644	0.00029735	0.00029735	0.00029735	8.32581e-06	0.00029735	0.000773111	4.7576e-05	4.7576e-05	4.7576e-05	0.00029735	0.00029735	0.00029735	0.00029735	8.32581e-06	0.00029735	8.32581e-06	0.00011894	0.00011894	0	0	0
19	18	6.20652e-05	1e-18	1e-18	28.8995	9.99983e-05	9.99983e-08	0.0180997	2.83742e-05	1.74903e-05	9.93052e-07	52.6991	1e-18	1e-18	6.99988e-07	1e-18	1.99997e-05	1e-18	1.26153e-05	1.60691e-05	0.0170704	2.11885e-06	1.59819e-06	0.266995	0.590005	1.97646e-05	0.0439995	0.000298564	0.000297338	0.000297338	0.000297338	8.32546e-06	0.000297338	0.000773079	4.75741e-05	4.75741e-05	4.75741e-05	0.000297338	0.000297338	0.000297338	0.000297338	8.32546e-06	0.000297338	8.32546e-06	0.000118935	0.000118935	0	0	0
20	19	6.20652e-05	1e-18	1e-18	28.8995	9.99983e-05	9.99983e-08	0.0180997	2.83742e-05	1.74903e-05	9.93052e-07	52.6991	1e-18	1e-18	6.99988e-07	1e-18	1.99997e-05	1e-18	1.26153e-05	1.60691e-05	0.0170704	2.11885e-06	1.59819e-06	0.266995	0.590005	1.98281e-05	0.0439995	0.000298485	0.000297326	0.000297326	0.000297326	8.32512e-06	0.000297326	0.000773047	4.75721e-05	4.75721e-05	4.75721e-05	0.000297326	0.000297326	0.000297326	0.000297326	8.32512e-06	0.000297326	8.32512e-06	0.00011893	0.00011893	0	0	0
21	20	6.20652e-05	1e-18	1e-18	28.8995	9.99983e-05	9.99983e-08	0.0180997	2.83742e-05	1.74903e-05	9.93052e-07	52.6991	1e-18	1e-18	6.99988e-07	1e-18	1.99997e-05	1e-18	1.26153e-05	1.60691e-05	0.0170704	2.11885e-06	1.59819e-06	0.266995	0.590005	1.98917e-05	0.0439996	0.000298405	0.000297314	0.000297314	0.000297314	8.32478e-06	0.000297314	0.000773015	4.75702e-05	4.75702e-05	4.75702e-05	0.000297314	0.000297314	0.000297314	0.000297314	8.32478e-06	0.000297314	8.32478e-06	0.000118925	0.000118925	0	0	0
22	21	6.20652e-05	1e-18	1e-18	28.8995	9.99983e-05	9.99983e-08	0.0180997	2.83742e-05	1.74903e-05	9.93052e-07	52.6991	1e-18	1e-18	6.99988e-07	1e-18	1.99997e-05	1e-18	1.26153e-05	1.60691e-05	0.0170704	2.11885e-06	1.59819e-06	0.266995	0.590005	1.99553e-05	0.0439996	0.000298326	0.000297301	0.000297301	0.000297301	8.32444e-06	0.000297301	0.000772983	4.75682e-05	4.75682e-05	4.75682e-05	0.000297301	0.000297301	0.000297301	0.000297301	8.32444e-06	0.000297301	8.32444e-06	0.000118921	0.000118921	0	0	0
23	22	6.20652e-05	1e-18	1e-18	28.8995	9.99983e-05	9.99983e-08	0.0180997	2.83742e-05	1.74903e-05	9.93052e-07	52.6991	1e-18	1e-18	6.99988e-07	1e-18	1.99997e-05	1e-18	1.26153e-05	1.60691e-05	0.0170704	2.11885e-06	1.59819e-06	0.266995	0.590005	2.00188e-05	0.0439996	0.000298246	0.000297289	0.000297289	0.000297289	8.32409e-06	0.000297289	0.000772951	4.75662e-05	4.75662e-05	4.75662e-05	0.000297289	0.000297289	0.000297289	0.000297289	8.32409e-06	0.000297289	8.32409e-06	0.000118916	0.000118916	0	0	0
24	23	6.20652e-05	1e-18	1e-18	28.8995	9.99983e-05	9.99983e-08	0.0180997	2.83742e-05	1.74903e-05	9.93052e-07	52.6991	1e-18	1e-18	6.99988e-07	1e-18	1.99997e-05	1e-18	1.26153e-05	1.60691e-05	0.0170704	2.11885e-06	1.59819e-06	0.266995	0.590005	2.00824e-05	0.0439996	0.000298167	0.000297277	0.000297277	0.000297277	8.32375e-06	0.000297277	0.00077292	4.75643e-05	4.75643e-05	4.75643e-05	0.000297277	0.000297277	0.000297277	0.000297277	8.32375e-06	0.000297277	8.32375e-06	0.000118911	0.000118911	0	0	0
25	24	6.20652e-05	1e-18	1e-18	28.8995	9.99983e-05	9.99983e-08	0.0180997	2.83742e-05	1.74903e-05	9.93052e-07	52.6991	1e-18	1e-18	6.99988e-07	1e-18	1.99997e-05	1e-18	1.26153e-05	1.60691e-05	0.0170704	2.11885e-06	1.59819e-06	0.266995	0.590005	2.01459e-05	0.0439996	0.000298087	0.000297264	0.000297264	0.000297264	8.32341e-06	0.000297264	0.000772888	4.75623e-05	4.75623e-05	4.75623e-05	0.000297264	0.000297264	0.000297264	0.000297264	8.32341e-06	0.000297264	8.32341e-06	0.000118906	0.000118906	0	0	0
26	25	6.20652e-05	1e-18	1e-18	28.8995	9.99983e-05	9.99983e-08	0.0180997	2.83742e-05	1.74903e-05	9.93052e-07	52.6991	1e-18	1e-18	6.99988e-07	1e-18	1.99997e-05	1e-18	1.26153e-05	1.60691e-05	0.0170704	2.11885e-06	1.59819e-06	0.266995	0.590005	2.02095e-05	0.0439996	0.000298008	0.000297252	0.000297252	0.000297252	8.32306e-06	0.000297252	0.000772856	4.75604e-05	4.75604e-05	4.75604e-05	0.000297252	0.000297252	0.000297252	0.000297252	8.32306e-06	0.000297252	8.32306e-06	0.000118901	0.000118901	0	0	0
27	26	6.20652e-05	1e-18	1e-18	28.8995	9.99983e-05	9.99983e-08	0.0180997	2.83742e-05	1.74903e-05	9.93052e-07	52.6991	1e-18	1e-18	6.99988e-07	1e-18	1.99997e-05	1e-18	1.26153e-05	1.60691e-05	0.0170704	2.11885e-06	1.59819e-06	0.266995	0.590005	2.0273e-05	0.0439997	0.000297929	0.00029724	0.00029724	0.00029724	8.32272e-06	0.00029724	0.000772824	4.75584e-05	4.75584e-05	4.75584e-05	0.00029724	0.00029724	0.00029724	0.00029724	8.32272e-06	0.00029724	8.32272e-06	0.000118896	0.000118896	0	0	0
28	27	6.20652e-05	1e-18	1e-18	28.8995	9.99983e-05	9.99983e-08	0.0180997	2.83742e-05	1.74903e-05	9.93052e-07	52.6991	1e-18	1e-18	6.99988e-07	1e-18	1.99997e-05	1e-18	1.26153e-05	1.60691e-05	0.0170704	2.11885e-06	1.59819e-06	0.266995	0.590005	2.03366e-05	0.0439997	0.000297849	0.000297228	0.000297228	0.000297228	8.32238e-06	0.000297228	0.000772792	4.75564e-05	4.75564e-05	4.75564e-05	0.000297228	0.000297228	0.000297228	0.000297228	8.32238e-06	0.000297228	8.32238e-06	0.000118891	0.000118891	0	0	0
29	28	6.20652e-05	1e-18	1e-18	28.8995	9.99983e-05	9.99983e-08	0.0180997	2.83742e-05	1.74903e-05	9.93052e-07	52.6991	1e-18	1e-18	6.99988e-07	1e-18	1.99997e-05	1e-18	1.26153e-05	1.60691e-05	0.0170704	2.11885e-06	1.59819e-06	0.266995	0.590005	2.04001e-05	0.0439997	0.00029777	0.000297215	0.000297215	0.000297215	8.32203e-06	0.000297215	0.00077276	4.75545e-05	4.75545e-05	4.75545e-05	0.000297215	0.000297215	0.000297215	0.000297215	8.32203e-06	0.000297215	8.32203e-06	0.000118886	0.000118886	0	0	0
30	29	6.20652e-05	1e-18	1e-18	28.8995	9.99983e-05	9.99983e-08	0.0180997	2.83742e-05	1.74903e-05	9.93052e-07	52.6991	1e-18	1e-18	6.99988e-07	1e-18	1.99997e-05	1e-18	1.26153e-05	1.60691e-05	0.0170704	2.11885e-06	1.59819e-06	0.266995	0.590005	2.04636e-05	0.0439997	0.00029769	0.000297203	0.000297203	0.000297203	8.32169e-06	0.000297203	0.000772728	4.75525e-05	4.75525e-05	4.75525e-05	0.000297203	0.000297203	0.000297203	0.000297203	8.32169e-06	0.000297203	8.32169e-06	0.000118881	0.000118881	0	0	0
31	30	6.20652e-05	1e-18	1e-18	28.8995	9.99983e-05	9.99983e-08	0.0180997	2.83742e-05	1.74903e-05	9.93052e-07	52.6991	1e-18	1e-18	6.99988e-07	1e-18	1.99997e-05	1e-18	1.26153e-05	1.60691e-05	0.0170704	2.11885e-06	1.59819e-06	0.266995	0.590005	2.05272e-05	0.0439997	0.000297611	0.000297191	0.000297191	0.000297191	8.32135e-06	0.000297191	0.000772697	4.75506e-05	4.75506e-05	4.75506e-05	0.000297191	0.000297191	0.000297191	0.000297191	8.32135e-06	0.000297191	8.32135e-06	0.000118876	0.000118876	0	0	0
32	31	6.20652e-05	1e-18	1e-18	28.8995	9.99983e-05	9.99983e-08	0.0180997	2.83742e-05	1.74903e-05	9.93052e-07	52.6991	1e-18	1e-18	6.99988e-07	1e-18	1.99997e-05	1e-18	1.26153e-05	1.60691e-05	0.0170704	2.11885e-06	1.59819e-06	0.266995	0.590005	2.05907e-05	0.0439997	0.000297531	0.000297179	0.000297179	0.000297179	8.321e-06	0.000297179	0.000772665	4.75486e-05	4.75486e-05	4.75486e-05	0.000297179	0.000297179	0.000297179	0.000297179	8.321e-06	0.000297179	8.321e-06	0.000118871	0.000118871	0	0	0
33	32	6.20652e-05	1e-18	1e-18	28.8995	9.99983e-05	9.99983e-08	0.0180997	2.83742e-05	1.74903e-05	9.93052e-07	52.6991	1e-18	1e-18	6.99988e-07	1e-18	1.99997e-05	1e-18	1.26153e-05	1.60691e-05	0.0170704	2.11885e-06	1.59819e-06	0.266995	0.590005	2.06542e-05	0.0439997	0.000297452	0.000297166	0.000297166	0.000297166	8.32066e-06	0.000297166	0.000772633	4.75466e-05	4.75466e-05	4.75466e-05	0.000297166	0.000297166	0.000297166	0.000297166	8.32066e-06	0.000297166	8.32066e-06	0.000118867	0.000118867	0	0	0
34	33	6.20652e-05	1e-18	1e-18	28.8995	9.99983e-05	9.99983e-08	0.0180997	2.83742e-05	1.74903e-05	9.93052e-07	52.6991	1e-18	1e-18	6.99988e-07	1e-18	1.99997e-05	1e-18	1.26153e-05	1.60691e-05	0.0170704	2.11885e-06	1.59819e-06	0.266995	0.590005	2.07178e-05	0.0439998	0.000297373	0.000297154	0.000297154	0.000297154	8.32032e-06	0.000297154	0.000772601	4.75447e-05	4.75447e-05	4.75447e-05	0.000297154	0.000297154	0.000297154	0.000297154	8.32032e-06	0.000297154	8.32032e-06	0.000118862	0.000118862	0	0	0
35	34	6.20652e-05	1e-18	1e-18	28.8995	9.99983e-05	9.99983e-08	0.0180997	2.83742e-05	1.74903e-05	9.93052e-07	52.6991	1e-18	1e-18	6.99988e-07	1e-18	1.99997e-05	1e-18	1.26153e-05	1.60691e-05	0.0170704	2.11885e-06	1.59819e-06	0.266995	0.590005	2.07813e-05	0.0439998	0.000297293	0.000297142	0.000297142	0.000297142	8.31998e-06	0.000297142	0.000772569	4.75427e-05	4.75427e-05	4.75427e-05	0.000297142	0.000297142	0.000297142	0.000297142	8.31998e-06	0.000297142	8.31998e-06	0.000118857	0.000118857	0	0	0
36	35	6.20652e-05	1e-18	1e-18	28.8995	9.99983e-05	9.99983e-08	0.0180997	2.83742e-05	1.74903e-05	9.93052e-07	52.6991	1e-18	1e-18	6.99988e-07	1e-18	1.99997e-05	1e-18	1.26153e-05	1.60691e-05	0.0170704	2.11885e-06	1.59819e-06	0.266995	0.590005	2.08448e-05	0.0439998	0.000297214	0.00029713	0.00029713	0.00029713	8.31963e-06	0.00029713	0.000772537	4.75408e-05	4.75408e-05	4.75408e-05	0.00029713	0.00029713	0.00029713	0.00029713	8.31963e-06	0.00029713	8.31963e-06	0.000118852	0.000118852	0	0	0
37	36	6.20652e-05	1e-18	1e-18	28.8995	9.99983e-05	9.99983e-08	0.0180997	2.83742e-05	1.74903e-05	9.93052e-07	52.6991	1e-18	1e-18	6.99988e-07	1e-18	1.99997e-05	1e-18	1.26153e-05	1.60691e-05	0.0170704	2.11885e-06	1.59819e-06	0.266995	0.590005	2.09083e-05	0.0439998	0.000297134	0.000297117	0.000297117	0.000297117	8.31929e-06	0.000297117	0.000772505	4.75388e-05	4.75388e-05	4.75388e-05	0.000297117	0.000297117	0.000297117	0.000297117	8.31929e-06	0.000297117	8.31929e-06	0.000118847	0.000118847	0	0	0
38	37	6.20652e-05	1e-18	1e-18	28.8995	9.99983e-05	9.99983e-08	0.0180997	2.83742e-05	1.74903e-05	9.93052e-07	52.6991	1e-18	1e-18	6.99988e-07	1e-18	1.99997e-05	1e-18	1.26153e-05	1.60691e-05	0.0170704	2.11885e-06	1.59819e-06	0.266995	0.590005	2.09718e-05	0.0439998	0.000297055	0.000297105	0.000297105	0.000297105	8.31895e-06	0.000297105	0.000772474	4.75368e-05	4.75368e-05	4.75368e-05	0.000297105	0.000297105	0.000297105	0.000297105	8.31895e-06	0.000297105	8.31895e-06	0.000118842	0.000118842	0	0	0
39	38	6.20652e-05	1e-18	1e-18	28.8995	9.99983e-05	9.99983e-08	0.0180997	2.83742e-05	1.74903e-05	9.93052e-07	52.6991	1e-18	1e-18	6.99988e-07	1e-18	1.99997e-05	1e-18	1.26153e-05	1.60691e-05	0.0170704	2.11885e-06	1.59819e-06	0.266995	0.590005	2.10353e-05	0.0439998	0.000296976	0.000297093	0.000297093	0.000297093	8.3186e-06	0.000297093	0.000772442	4.75349e-05	4.75349e-05	4.75349e-05	0.000297093	0.000297093	0.000297093	0.000297093	8.3186e-06	0.000297093	8.3186e-06	0.000118837	0.000118837	0	0	0
40	39	6.20652e-05	1e-18	1e-18	28.8995	9.99983e-05	9.99983e-08	0.0180997	2.83742e-05	1.74903e-05	9.93052e-07	52.6991	1e-18	1e-18	6.99988e-07	1e-18	1.99997e-05	1e-18	1.26153e-05	1.60691e-05	0.0170704	2.11885e-06	1.59819e-06	0.266995	0.590005	2.10989e-05	0.0439999	0.000296896	0.000297081	0.000297081	0.000297081	8.31826e-06	0.000297081	0.00077241	4.75329e-05	4.75329e-05	4.75329e-05	0.000297081	0.000297081	0.000297081	0.000297081	8.31826e-06	0.000297081	8.31826e-06	0.000118832	0.000118832	0	0	0
41	40	6.20652e-05	1e-18	1e-18	28.8995	9.99983e-05	9.99983e-08	0.0180997	2.83742e-05	1.74903e-05	9.93052e-07	52.6991	1e-18	1e-18	6.99988e-07	1e-18	1.99997e-05	1e-18	1.26153e-05	1.60691e-05	0.0170704	2.11885e-06	1.59819e-06	0.266995	0.590005	2.11624e-05	0.0439999	0.000296817	0.000297068	0.000297068	0.000297068	8.31792e-06	0.000297068	0.000772378	4.7531e-05	4.7531e-05	4.7531e-05	0.000297068	0.000297068	0.000297068	0.000297068	8.31792e-06	0.000297068	8.31792e-06	0.000118827	0.000118827	0	0	0
42	41	6.20652e-05	1e-18	1e-18	28.8995	9.99983e-05	9.99983e-08	0.0180997	2.83742e-05	1.74903e-05	9.93052e-07	52.6991	1e-18	1e-18	6.99988e-07	1e-18	1.99997e-05	1e-18	1.26153e-05	1.60691e-05	0.0170704	2.11885e-06	1.59819e-06	0.266995	0.590005	2.12259e-05	0.0439999	0.000296737	0.000297056	0.000297056	0.000297056	8.31757e-06	0.000297056	0.000772346	4.7529e-05	4.7529e-05	4.7529e-05	0.000297056	0.000297056	0.000297056	0.000297056	8.31757e-06	0.000297056	8.31757e-06	0.000118823	0.000118822	0	0	0
43	42	6.20652e-05	1e-18	1e-18	28.8995	9.99983e-05	9.99983e-08	0.0180997	2.83742e-05	1.74903e-05	9.93052e-07	52.6991	1e-18	1e-18	6.99988e-07	1e-18	1.99997e-05	1e-18	1.26153e-05	1.60691e-05	0.0170704	2.11885e-06	1.59819e-06	0.266995	0.590005	2.12894e-05	0.0439999	0.000296658	0.000297044	0.000297044	0.000297044	8.31723e-06	0.000297044	0.000772314	4.7527e-05	4.7527e-05	4.7527e-05	0.000297044	0.000297044	0.000297044	0.000297044	8.31723e-06	0.000297044	8.31723e-06	0.000118818	0.000118818	0	0	0
44	43	6.20652e-05	1e-18	1e-18	28.8995	9.99983e-05	9.99983e-08	0.0180997	2.83742e-05	1.74903e-05	9.93052e-07	52.6991	1e-18	1e-18	6.99988e-07	1e-18	1.99997e-05	1e-18	1.26153e-05	1.60691e-05	0.0170704	2.11885e-06	1.59819e-06	0.266995	0.590005	2.13529e-05	0.0439999	0.000296579	0.000297032	0.000297032	0.000297032	8.31689e-06	0.000297032	0.000772283	4.75251e-05	4.75251e-05	4.75251e-05	0.000297032	0.000297032	0.000297032	0.000297032	8.31689e-06	0.000297032	8.31689e-06	0.000118813	0.000118813	0	0	0
45	44	6.20652e-05	1e-18	1e-18	28.8995	9.99983e-05	9.99983e-08	0.0180997	2.83742e-05	1.74903e-05	9.93052e-07	52.6991	1e-18	1e-18	6.99988e-07	1e-18	1.99997e-05	1e-18	1.26153e-05	1.60691e-05	0.0170704	2.11885e-06	1.59819e-06	0.266995	0.590005	2.14164e-05	0.0439999	0.000296499	0.000297019	0.000297019	0.000297019	8.31655e-06	0.000297019	0.000772251	4.75231e-05	4.75231e-05	4.75231e-05	0.000297019	0.000297019	0.000297019	0.000297019	8.31655e-06	0.000297019	8.31655e-06	0.000118808	0.000118808	0	0	0
46	45	6.20652e-05	1e-18	1e-18	28.8995	9.99983e-05	9.99983e-08	0.0180997	2.83742e-05	1.74903e-05	9.93052e-07	52.6991	1e-18	1e-18	6.99988e-07	1e-18	1.99997e-05	1e-18	1.26153e-05	1.60692e-05	0.0170704	2.11885e-06	1.59819e-06	0.266995	0.590005	2.14798e-05	0.044	0.00029642	0.000297007	0.000297007	0.000297007	8.3162e-06	0.000297007	0.000772219	4.75212e-05	4.75212e-05	4.75212e-05	0.000297007	0.000297007	0.000297007	0.000297007	8.3162e-06	0.000297007	8.3162e-06	0.000118803	0.000118803	0	0	0
47	46	6.20652e-05	1e-18	1e-18	28.8995	9.99983e-05	9.99983e-08	0.0180997	2.83742e-05	1.74903e-05	9.93052e-07	52.6991	1e-18	1e-18	6.99988e-07	1e-18	1.99997e-05	1e-18	1.26153e-05	1.60692e-05	0.0170704	2.11885e-06	1.59819e-06	0.266995	0.590005	2.15433e-05	0.044	0.000296341	0.000296995	0.000296995	0.000296995	8.31586e-06	0.000296995	0.000772187	4.75192e-05	4.75192e-05	4.75192e-05	0.000296995	0.000296995	0.000296995	0.000296995	8.31586e-06	0.000296995	8.31586e-06	0.000118798	0.000118798	0	0	0
48	47	6.20652e-05	1e-18	1e-18	28.8995	9.99983e-05	9.99983e-08	0.0180997	2.83742e-05	1.74903e-05	9.93052e-07	52.6991	1e-18	1e-18	6.99988e-07	1e-18	1.99997e-05	1e-18	1.26153e-05	1.60692e-05	0.0170704	2.11885e-06	1.59819e-06	0.266995	0.590005	2.16068e-05	0.044	0.000296261	0.000296983	0.000296983	0.000296983	8.31552e-06	0.000296983	0.000772155	4.75172e-05	4.75172e-05	4.75172e-05	0.000296983	0.000296983	0.000296983	0.000296983	8.31552e-06	0.000296983	8.31552e-06	0.000118793	0.000118793	0	0	0
49	48	6.20652e-05	1e-18	1e-18	28.8995	9.99983e-05	9.99983e-08	0.0180997	2.83742e-05	1.74903e-05	9.93052e-07	52.6991	1e-18	1e-18	6.99988e-07	1e-18	1.99997e-05	1e-18	1.26153e-05	1.60692e-05	0.0170704	2.11885e-06	1.59819e-06	0.266995	0.590005	2.16703e-05	0.044	0.000296182	0.000296971	0.000296971	0.000296971	8.31517e-06	0.000296971	0.000772123	4.75153e-05	4.75153e-05	4.75153e-05	0.000296971	0.000296971	0.000296971	0.000296971	8.31517e-06	0.000296971	8.31517e-06	0.000118788	0.000118788	0	0	0
50	49	6.20652e-05	1e-18	1e-18	28.8995	9.99983e-05	9.99983e-08	0.0180997	2.83742e-05	1.74903e-05	9.93052e-07	52.6991	1e-18	1e-18	6.99988e-07	1e-18	1.99997e-05	1e-18	1.26153e-05	1.60692e-05	0.0170704	2.11885e-06	1.59819e-06	0.266995	0.590005	2.17338e-05	0.044	0.000296103	0.000296958	0.000296958	0.000296958	8.31483e-06	0.000296958	0.000772092	4.75133e-05	4.75133e-05	4.75133e-05	0.000296958	0.000296958	0.000296958	0.000296958	8.31483e-06	0.000296958	8.31483e-06	0.000118783	0.000118783	0	0	0
51	50	6.20652e-05	1e-18	1e-18	28.8995	9.99983e-05	9.99983e-08	0.0180997	2.83742e-05	1.74903e-05	9.93052e-07	52.6991	1e-18	1e-18	6.99988e-07	1e-18	1.99997e-05	1e-18	1.26153e-05	1.60692e-05	0.0170704	2.11885e-06	1.59819e-06	0.266995	0.590005	2.17972e-05	0.044	0.000296023	0.000296946	0.000296946	0.000296946	8.31449e-06	0.000296946	0.00077206	4.75114e-05	4.75114e-05	4.75114e-05	0.000296946	0.000296946	0.000296946	0.000296946	8.31449e-06	0.000296946	8.31449e-06	0.000118778	0.000118778	0	0	0
52	51	6.20652e-05	1e-18	1e-18	28.8995	9.99983e-05	9.99983e-08	0.0180997	2.83742e-05	1.74903e-05	9.93052e-07	52.6991	1e-18	1e-18	6.99988e-07	1e-18	1.99997e-05	1e-18	1.26153e-05	1.60692e-05	0.0170704	2.11885e-06	1.59819e-06	0.266995	0.590005	2.18607e-05	0.0440001	0.000295944	0.000296934	0.000296934	0.000296934	8.31415e-06	0.000296934	0.000772028	4.75094e-05	4.75094e-05	4.75094e-05	0.000296934	0.000296934	0.000296934	0.000296934	8.31415e-06	0.000296934	8.31415e-06	0.000118774	0.000118774	0	0	0
53	52	6.20652e-05	1e-18	1e-18	28.8995	9.99983e-05	9.99983e-08	0.0180997	2.83742e-05	1.74903e-05	9.93052e-07	52.6991	1e-18	1e-18	6.99988e-07	1e-18	1.99997e-05	1e-18	1.26153e-05	1.60692e-05	0.0170704	2.11885e-06	1.59819e-06	0.266995	0.590005	2.19242e-05	0.0440001	0.000295865	0.000296922	0.000296922	0.000296922	8.3138e-06	0.000296922	0.000771996	4.75074e-05	4.75074e-05	4.75074e-05	0.000296922	0.000296922	0.000296922	0.000296922	8.3138e-06	0.000296922	8.3138e-06	0.000118769	0.000118769	0	0	0
54	53	6.20652e-05	1e-18	1e-18	28.8995	9.99983e-05	9.99983e-08	0.0180997	2.83742e-05	1.74903e-05	9.93052e-07	52.6991	1e-18	1e-18	6.99988e-07	1e-18	1.99997e-05	1e-18	1.26153e-05	1.60692e-05	0.0170704	2.11885e-06	1.59819e-06	0.266995	0.590005	2.19876e-05	0.0440001	0.000295785	0.000296909	0.000296909	0.000296909	8.31346e-06	0.000296909	0.000771964	4.75055e-05	4.75055e-05	4.75055e-05	0.000296909	0.000296909	0.000296909	0.000296909	8.31346e-06	0.000296909	8.31346e-06	0.000118764	0.000118764	0	0	0
55	54	6.20652e-05	1e-18	1e-18	28.8995	9.99983e-05	9.99983e-08	0.0180997	2.83742e-05	1.74903e-05	9.93052e-07	52.6991	1e-18	1e-18	6.99988e-07	1e-18	1.99997e-05	1e-18	1.26153e-05	1.60693e-05	0.0170704	2.11885e-06	1.59819e-06	0.266995	0.590005	2.20511e-05	0.0440001	0.000295706	0.000296897	0.000296897	0.000296897	8.31312e-06	0.000296897	0.000771932	4.75035e-05	4.75035e-05	4.75035e-05	0.000296897	0.000296897	0.000296897	0.000296897	8.31312e-06	0.000296897	8.31312e-06	0.000118759	0.000118759	0	0	0
56	55	6.20652e-05	1e-18	1e-18	28.8995	9.99982e-05	9.99983e-08	0.0180997	2.83742e-05	1.74903e-05	9.93052e-07	52.6991	1e-18	1e-18	6.99988e-07	1e-18	1.99997e-05	1e-18	1.26153e-05	1.60693e-05	0.0170704	2.11885e-06	1.59819e-06	0.266995	0.590005	2.21145e-05	0.0440001	0.000295627	0.000296885	0.000296885	0.000296885	8.31278e-06	0.000296885	0.000771901	4.75016e-05	4.75016e-05	4.75016e-05	0.000296885	0.000296885	0.000296885	0.000296885	8.31278e-06	0.000296885	8.31278e-06	0.000118754	0.000118754	0	0	0
57	56	6.20652e-05	1e-18	1e-18	28.8995	9.99982e-05	9.99983e-08	0.0180997	2.83742e-05	1.74903e-05	9.93052e-07	52.6991	1e-18	1e-18	6.99988e-07	1e-18	1.99997e-05	1e-18	1.26153e-05	1.60693e-05	0.0170704	2.11885e-06	1.59819e-06	0.266995	0.590005	2.2178e-05	0.0440001	0.000295547	0.000296873	0.000296873	0.000296873	8.31243e-06	0.000296873	0.000771869	4.74996e-05	4.74996e-05	4.74996e-05	0.000296873	0.000296873	0.000296873	0.000296873	8.31243e-06	0.000296873	8.31243e-06	0.000118749	0.000118749	0	0	0
58	57	6.20652e-05	1e-18	1e-18	28.8995	9.99982e-05	9.99983e-08	0.0180997	2.83742e-05	1.74903e-05	9.93052e-07	52.6991	1e-18	1e-18	6.99988e-07	1e-18	1.99997e-05	1e-18	1.26153e-05	1.60693e-05	0.0170704	2.11885e-06	1.59819e-06	0.266995	0.590005	2.22414e-05	0.0440001	0.000295468	0.00029686	0.00029686	0.00029686	8.31209e-06	0.00029686	0.000771837	4.74977e-05	4.74977e-05	4.74977e-05	0.00029686	0.00029686	0.00029686	0.00029686	8.31209e-06	0.00029686	8.31209e-06	0.000118744	0.000118744	0	0	0
59	58	6.20652e-05	1e-18	1e-18	28.8995	9.99982e-05	9.99983e-08	0.0180997	2.83742e-05	1.74903e-05	9.93052e-07	52.6991	1e-18	1e-18	6.99988e-07	1e-18	1.99997e-05	1e-18	1.26154e-05	1.60694e-05	0.0170704	2.11885e-06	1.59819e-06	0.266995	0.590005	2.23048e-05	0.0440002	0.000295389	0.000296848	0.000296848	0.000296848	8.31175e-06	0.000296848	0.000771805	4.74957e-05	4.74957e-05	4.74957e-05	0.000296848	0.000296848	0.000296848	0.000296848	8.31175e-06	0.000296848	8.31175e-06	0.000118739	0.000118739	0	0	0
60	59	6.20652e-05	1e-18	1e-18	28.8995	9.99982e-05	9.99983e-08	0.0180997	2.83742e-05	1.74903e-05	9.93052e-07	52.6991	1e-18	1e-18	6.99988e-07	1e-18	1.99997e-05	1e-18	1.26154e-05	1.60694e-05	0.0170704	2.11885e-06	1.59819e-06	0.266995	0.590005	2.23683e-05	0.0440002	0.000295309	0.000296836	0.000296836	0.000296836	8.3114e-06	0.000296836	0.000771773	4.74937e-05	4.74937e-05	4.74937e-05	0.000296836	0.000296836	0.000296836	0.000296836	8.3114e-06	0.000296836	8.3114e-06	0.000118735	0.000118734	0	0	0
61	60	6.20652e-05	1e-18	1e-18	28.8995	9.99982e-05	9.99983e-08	0.0180997	2.83742e-05	1.74903e-05	9.93052e-07	52.6991	1e-18	1e-18	6.99988e-07	1e-18	1.99997e-05	1e-18	1.26154e-05	1.60695e-05	0.0170704	2.11885e-06	1.59819e-06	0.266995	0.590005	2.24317e-05	0.0440002	0.00029523	0.000296824	0.000296824	0.000296824	8.31106e-06	0.000296824	0.000771741	4.74918e-05	4.74918e-05	4.74918e-05	0.000296824	0.000296824	0.000296824	0.000296824	8.31106e-06	0.000296824	8.31106e-06	0.00011873	0.000118729	0	0	0
62	61	6.20652e-05	1e-18	1e-18	28.8995	9.99982e-05	9.99983e-08	0.0180997	2.83742e-05	1.74903e-05	9.93052e-07	52.6991	1e-18	1e-18	6.99988e-07	1e-18	1.99997e-05	1e-18	1.26154e-05	1.60695e-05	0.0170704	2.11885e-06	1.59819e-06	0.266995	0.590005	2.24951e-05	0.0440002	0.000295151	0.000296811	0.000296811	0.000296811	8.31072e-06	0.000296811	0.00077171	4.74898e-05	4.74898e-05	4.74898e-05	0.000296811	0.000296811	0.000296811	0.000296811	8.31072e-06	0.000296811	8.31072e-06	0.000118725	0.000118725	0	0	0
63	62	6.20652e-05	1e-18	1e-18	28.8995	9.99982e-05	9.99983e-08	0.0180997	2.83742e-05	1.74903e-05	9.93052e-07	52.6991	1e-18	1e-18	6.99988e-07	1e-18	1.99997e-05	1e-18	1.26154e-05	1.60696e-05	0.0170704	2.11885e-06	1.59819e-06	0.266995	0.590005	2.25585e-05	0.0440002	0.000295072	0.000296799	0.000296799	0.000296799	8.31038e-06	0.000296799	0.000771678	4.74879e-05	4.74879e-05	4.74879e-05	0.000296799	0.000296799	0.000296799	0.000296799	8.31038e-06	0.000296799	8.31038e-06	0.00011872	0.00011872	0	0	0
64	63	6.20652e-05	1e-18	1e-18	28.8995	9.99982e-05	9.99983e-08	0.0180997	2.83742e-05	1.74903e-05	9.93052e-07	52.6991	1e-18	1e-18	6.99988e-07	1e-18	1.99997e-05	1e-18	1.26154e-05	1.60697e-05	0.0170704	2.11885e-06	1.59819e-06	0.266995	0.590005	2.26218e-05	0.0440002	0.000294992	0.000296787	0.000296787	0.000296787	8.31003e-06	0.000296787	0.000771646	4.74859e-05	4.74859e-05	4.74859e-05	0.000296787	0.000296787	0.000296787	0.000296787	8.31003e-06	0.000296787	8.31003e-06	0.000118715	0.000118715	0	0	0
65	64	6.20652e-05	1e-18	1e-18	28.8995	9.99982e-05	9.99983e-08	0.0180997	2.83742e-05	1.74903e-05	9.93052e-07	52.6991	1e-18	1e-18	6.99988e-07	1e-18	1.99997e-05	1e-18	1.26155e-05	1.60698e-05	0.0170704	2.11885e-06	1.59819e-06	0.266995	0.590005	2.26852e-05	0.0440003	0.000294913	0.000296775	0.000296775	0.000296775	8.30969e-06	0.000296775	0.000771614	4.7484e-05	4.7484e-05	4.7484e-05	0.000296775	0.000296775	0.000296775	0.000296775	8.30969e-06	0.000296775	8.30969e-06	0.00011871	0.00011871	0	0	0
66	65	6.20652e-05	1e-18	1e-18	28.8995	9.99982e-05	9.99983e-08	0.0180997	2.83742e-05	1.74903e-05	9.93052e-07	52.6991	1e-18	1e-18	6.99988e-07	1e-18	1.99997e-05	1e-18	1.26155e-05	1.60699e-05	0.0170704	2.11885e-06	1.59819e-06	0.266995	0.590005	2.27486e-05	0.0440003	0.000294834	0.000296762	0.000296762	0.000296762	8.30935e-06	0.000296762	0.000771582	4.7482e-05	4.7482e-05	4.7482e-05	0.000296762	0.000296762	0.000296762	0.000296762	8.30935e-06	0.000296762	8.30935e-06	0.000118706	0.000118705	0	0	0
67	66	6.20652e-05	1e-18	1e-18	28.8995	9.99981e-05	9.99983e-08	0.0180997	2.83742e-05	1.74903e-05	9.93052e-07	52.6991	1e-18	1e-18	6.99988e-07	1e-18	1.99997e-05	1e-18	1.26155e-05	1.607e-05	0.0170704	2.11885e-06	1.59819e-06	0.266995	0.590005	2.28119e-05	0.0440003	0.000294755	0.00029675	0.00029675	0.00029675	8.30901e-06	0.00029675	0.000771551	4.748e-05	4.748e-05	4.748e-05	0.00029675	0.00029675	0.00029675	0.00029675	8.30901e-06	0.00029675	8.30901e-06	0.000118701	0.0001187	0	0	0
68	67	6.20652e-05	1e-18	1e-18	28.8995	9.99981e-05	9.99983e-08	0.0180997	2.83742e-05	1.74903e-05	9.93052e-07	52.6991	1e-18	1e-18	6.99988e-07	1e-18	1.99997e-05	1e-18	1.26155e-05	1.60701e-05	0.0170704	2.11885e-06	1.59819e-06	0.266995	0.590005	2.28752e-05	0.0440003	0.000294675	0.000296738	0.000296738	0.000296738	8.30866e-06	0.000296738	0.000771519	4.74781e-05	4.74781e-05	4.74781e-05	0.000296738	0.000296738	0.000296738	0.000296738	8.30866e-06	0.000296738	8.30866e-06	0.000118696	0.000118695	0	0	0
69	68	6.20652e-05	1e-18	1e-18	28.8995	9.99981e-05	9.99983e-08	0.0180997	2.83742e-05	1.74903e-05	9.93052e-07	52.6991	1e-18	1e-18	6.99988e-07	1e-18	1.99997e-05	1e-18	1.26156e-05	1.60703e-05	0.0170704	2.11885e-06	1.59819e-06	0.266995	0.590005	2.29385e-05	0.0440003	0.000294596	0.000296726	0.000296726	0.000296726	8.30832e-06	0.000296726	0.000771487	4.74761e-05	4.74761e-05	4.74761e-05	0.000296726	0.000296726	0.000296726	0.000296726	8.30832e-06	0.000296726	8.30832e-06	0.000118691	0.00011869	0	0	0
70	69	6.20652e-05	1e-18	1e-18	28.8995	9.99981e-05	9.99983e-08	0.0180997	2.83742e-05	1.74903e-05	9.93052e-07	52.6991	1e-18	1e-18	6.99988e-07	1e-18	1.99997e-05	1e-18	1.26156e-05	1.60705e-05	0.0170704	2.11885e-06	1.59819e-06	0.266995	0.590005	2.30018e-05	0.0440003	0.000294517	0.000296714	0.000296714	0.000296714	8.30798e-06	0.000296714	0.000771455	4.74742e-05	4.74742e-05	4.74742e-05	0.000296714	0.000296714	0.000296714	0.000296714	8.30798e-06	0.000296714	8.30798e-06	0.000118686	0.000118685	0	0	0
71	70	6.20652e-05	1e-18	1e-18	28.8995	9.9998e-05	9.99983e-08	0.0180997	2.83742e-05	1.74903e-05	9.93052e-07	52.6991	1e-18	1e-18	6.99988e-07	1e-18	1.99997e-05	1e-18	1.26157e-05	1.60707e-05	0.0170704	2.11885e-06	1.59819e-06	0.266995	0.590005	2.3065e-05	0.0440004	0.000294438	0.000296701	0.000296701	0.000296701	8.30764e-06	0.000296701	0.000771423	4.74722e-05	4.74722e-05	4.74722e-05	0.000296701	0.000296701	0.000296701	0.000296701	8.30764e-06	0.000296701	8.30764e-06	0.000118682	0.000118681	0	0	0
72	71	6.20652e-05	1e-18	1e-18	28.8995	9.9998e-05	9.99983e-08	0.0180997	2.83742e-05	1.74903e-05	9.93052e-07	52.6991	1e-18	1e-18	6.99988e-07	1e-18	1.99997e-05	1e-18	1.26157e-05	1.60709e-05	0.0170704	2.11885e-06	1.59819e-06	0.266995	0.590005	2.31282e-05	0.0440004	0.000294359	0.000296689	0.000296689	0.000296689	8.30729e-06	0.000296689	0.000771392	4.74703e-05	4.74703e-05	4.74703e-05	0.000296689	0.000296689	0.000296689	0.000296689	8.30729e-06	0.000296689	8.30729e-06	0.000118677	0.000118676	0	0	0
73	72	6.20652e-05	1e-18	1e-18	28.8995	9.9998e-05	9.99983e-08	0.0180997	2.83742e-05	1.74903e-05	9.93052e-07	52.6991	1e-18	1e-18	6.99988e-07	1e-18	1.99997e-05	1e-18	1.26158e-05	1.60711e-05	0.0170704	2.11885e-06	1.59819e-06	0.266995	0.590005	2.31914e-05	0.0440004	0.00029428	0.000296677	0.000296677	0.000296677	8.30695e-06	0.000296677	0.00077136	4.74683e-05	4.74683e-05	4.74683e-05	0.000296677	0.000296677	0.000296677	0.000296677	8.30695e-06	0.000296677	8.30695e-06	0.000118672	0.000118671	0	0	0
74	73	6.20652e-05	1e-18	1e-18	28.8995	9.99979e-05	9.99983e-08	0.0180997	2.83742e-05	1.74903e-05	9.93052e-07	52.6991	1e-18	1e-18	6.99988e-07	1e-18	1.99997e-05	1e-18	1.26159e-05	1.60714e-05	0.0170704	2.11885e-06	1.59819e-06	0.266995	0.590005	2.32546e-05	0.0440004	0.000294201	0.000296665	0.000296665	0.000296665	8.30661e-06	0.000296665	0.000771328	4.74663e-05	4.74663e-05	4.74663e-05	0.000296665	0.000296665	0.000296665	0.000296665	8.30661e-06	0.000296665	8.30661e-06	0.000118668	0.000118666	0	0	0
75	74	6.20652e-05	1e-18	1e-18	28.8995	9.99979e-05	9.99983e-08	0.0180997	2.83742e-05	1.74903e-05	9.93052e-07	52.6991	1e-18	1e-18	6.99988e-07	1e-18	1.99997e-05	1e-18	1.2616e-05	1.60718e-05	0.0170704	2.11885e-06	1.59819e-06	0.266995	0.590005	2.33177e-05	0.0440004	0.000294122	0.000296652	0.000296652	0.000296652	8.30627e-06	0.000296652	0.000771296	4.74644e-05	4.74644e-05	4.74644e-05	0.000296652	0.000296652	0.000296652	0.000296652	8.30627e-06	0.000296652	8.30627e-06	0.000118663	0.000118661	0	0	0
76	75	6.20652e-05	1e-18	1e-18	28.8995	9.99978e-05	9.99983e-08	0.0180997	2.83742e-05	1.74903e-05	9.93052e-07	52.6991	1e-18	1e-18	6.99988e-07	1e-18	1.99997e-05	1e-18	1.26161e-05	1.60722e-05	0.0170704	2.11885e-06	1.59819e-06	0.266995	0.590005	2.33808e-05	0.0440004	0.000294043	0.00029664	0.00029664	0.00029664	8.30592e-06	0.00029664	0.000771264	4.74624e-05	4.74624e-05	4.74624e-05	0.00029664	0.00029664	0.00029664	0.00029664	8.30592e-06	0.00029664	8.30592e-06	0.000118658	0.000118656	0	0	0
77	76	6.20652e-05	1e-18	1e-18	28.8995	9.99977e-05	9.99983e-08	0.0180997	2.83742e-05	1.74903e-05	9.93052e-07	52.6991	1e-18	1e-18	6.99988e-07	1e-18	1.99997e-05	1e-18	1.26162e-05	1.60726e-05	0.0170704	2.11885e-06	1.59819e-06	0.266995	0.590005	2.34438e-05	0.0440004	0.000293964	0.000296628	0.000296628	0.000296628	8.30558e-06	0.000296628	0.000771233	4.74605e-05	4.74605e-05	4.74605e-05	0.000296628	0.000296628	0.000296628	0.000296628	8.30558e-06	0.000296628	8.30558e-06	0.000118654	0.000118651	0	0	0
78	77	6.20652e-05	1e-18	1e-18	28.8995	9.99976e-05	9.99983e-08	0.0180997	2.83742e-05	1.74903e-05	9.93052e-07	52.6991	1e-18	1e-18	6.99988e-07	1e-18	1.99997e-05	1e-18	1.26163e-05	1.60731e-05	0.0170704	2.11885e-06	1.59819e-06	0.266995	0.590005	2.35067e-05	0.0440005	0.000293885	0.000296616	0.000296616	0.000296616	8.30524e-06	0.000296616	0.000771201	4.74585e-05	4.74585e-05	4.74585e-05	0.000296616	0.000296616	0.000296616	0.000296616	8.30524e-06	0.000296616	8.30524e-06	0.000118649	0.000118646	0	0	0
79	78	6.20652e-05	1e-18	1e-18	28.8995	9.99975e-05	9.99983e-08	0.0180997	2.83742e-05	1.74903e-05	9.93052e-07	52.6991	1e-18	1e-18	6.99988e-07	1e-18	1.99997e-05	1e-18	1.26165e-05	1.60737e-05	0.0170704	2.11885e-06	1.59819e-06	0.266995	0.590005	2.35696e-05	0.0440005	0.000293806	0.000296603	0.000296603	0.000296603	8.3049e-06	0.000296603	0.000771169	4.74566e-05	4.74566e-05	4.74566e-05	0.000296603	0.000296603	0.000296603	0.000296603	8.3049e-06	0.000296603	8.3049e-06	0.000118645	0.000118641	0	0	0
80	79	6.20652e-05	1e-18	1e-18	28.8995	9.99974e-05	9.99983e-08	0.0180997	2.83742e-05	1.74903e-05	9.93052e-07	52.6991	1e-18	1e-18	6.99988e-07	1e-18	1.99997e-05	1e-18	1.26167e-05	1.60744e-05	0.0170704	2.11885e-06	1.59819e-06	0.266995	0.590005	2.36324e-05	0.0440005	0.000293728	0.000296591	0.000296591	0.000296591	8.30455e-06	0.000296591	0.000771137	4.74546e-05	4.74546e-05	4.74546e-05	0.000296591	0.000296591	0.000296591	0.000296591	8.30455e-06	0.000296591	8.30455e-06	0.000118641	0.000118636	0	0	0
81	80	6.20652e-05	1e-18	1e-18	28.8995	9.99973e-05	9.99983e-08	0.0180997	2.83742e-05	1.74903e-05	9.93052e-07	52.6991	1e-18	1e-18	6.99988e-07	1e-18	1.99997e-05	1e-18	1.26169e-05	1.60751e-05	0.0170704	2.11885e-06	1.59819e-06	0.266995	0.590005	2.36952e-05	0.0440005	0.000293649	0.000296579	0.000296579	0.000296579	8.30421e-06	0.000296579	0.000771105	4.74526e-05	4.74526e-05	4.74526e-05	0.000296579	0.000296579	0.000296579	0.000296579	8.30421e-06	0.000296579	8.30421e-06	0.000118636	0.000118632	0	0	0
82	81	6.20652e-05	1e-18	1e-18	28.8995	9.99972e-05	9.99983e-08	0.0180997	2.83742e-05	1.74903e-05	9.93052e-07	52.6991	1e-18	1e-18	6.99988e-07	1e-18	1.99997e-05	1e-18	1.26171e-05	1.6076e-05	0.0170704	2.11885e-06	1.59819e-06	0.266995	0.590005	2.37578e-05	0.0440005	0.00029357	0.000296567	0.000296567	0.000296567	8.30387e-06	0.000296567	0.000771074	4.74507e-05	4.74507e-05	4.74507e-05	0.000296567	0.000296567	0.000296567	0.000296567	8.30387e-06	0.000296567	8.30387e-06	0.000118632	0.000118627	0	0	0
83	82	6.20652e-05	1e-18	1e-18	28.8995	9.9997e-05	9.99983e-08	0.0180997	2.83742e-05	1.74903e-05	9.93052e-07	52.6991	1e-18	1e-18	6.99988e-07	1e-18	1.99997e-05	1e-18	1.26173e-05	1.60769e-05	0.0170704	2.11885e-06	1.59819e-06	0.266995	0.590005	2.38203e-05	0.0440005	0.000293492	0.000296555	0.000296555	0.000296555	8.30353e-06	0.000296555	0.000771042	4.74487e-05	4.74487e-05	4.74487e-05	0.000296555	0.000296555	0.000296555	0.000296555	8.30353e-06	0.000296555	8.30353e-06	0.000118628	0.000118622	0	0	0
84	83	6.20652e-05	1e-18	1e-18	28.8995	9.99969e-05	9.99983e-08	0.0180997	2.83742e-05	1.74903e-05	9.93052e-07	52.6991	1e-18	1e-18	6.99988e-07	1e-18	1.99997e-05	1e-18	1.26176e-05	1.6078e-05	0.0170704	2.11885e-06	1.59819e-06	0.266995	0.590005	2.38828e-05	0.0440006	0.000293413	0.000296542	0.000296542	0.000296542	8.30319e-06	0.000296542	0.00077101	4.74468e-05	4.74468e-05	4.74468e-05	0.000296542	0.000296542	0.000296542	0.000296542	8.30319e-06	0.000296542	8.30319e-06	0.000118624	0.000118617	0	0	0
85	84	6.20652e-05	1e-18	1e-18	28.8995	9.99967e-05	9.99983e-08	0.0180997	2.83742e-05	1.74903e-05	9.93052e-07	52.6991	1e-18	1e-18	6.99988e-07	1e-18	1.99997e-05	1e-18	1.26179e-05	1.60793e-05	0.0170704	2.11885e-06	1.59819e-06	0.266995	0.590005	2.3945e-05	0.0440006	0.000293335	0.00029653	0.00029653	0.00029653	8.30284e-06	0.00029653	0.000770978	4.74448e-05	4.74448e-05	4.74448e-05	0.00029653	0.00029653	0.00029653	0.00029653	8.30284e-06	0.00029653	8.30284e-06	0.00011862	0.000118612	0	0	0
86	85	6.20652e-05	1e-18	1e-18	28.8995	9.99964e-05	9.99983e-08	0.0180997	2.83742e-05	1.74903e-05	9.93052e-07	52.6991	1e-18	1e-18	6.99988e-07	1e-18	1.99997e-05	1e-18	1.26183e-05	1.60807e-05	0.0170704	2.11885e-06	1.59819e-06	0.266995	0.590005	2.40072e-05	0.0440006	0.000293257	0.000296518	0.000296518	0.000296518	8.3025e-06	0.000296518	0.000770946	4.74429e-05	4.74429e-05	4.74429e-05	0.000296518	0.000296518	0.000296518	0.000296518	8.3025e-06	0.000296518	8.3025e-06	0.000118616	0.000118607	0	0	0
87	86	6.20652e-05	1e-18	1e-18	28.8995	9.99962e-05	9.99983e-08	0.0180997	2.83742e-05	1.74903e-05	9.93052e-07	52.6991	1e-18	1e-18	6.99988e-07	1e-18	1.99997e-05	1e-18	1.26187e-05	1.60822e-05	0.0170704	2.11885e-06	1.59819e-06	0.266995	0.590005	2.40692e-05	0.0440006	0.000293179	0.000296506	0.000296506	0.000296506	8.30216e-06	0.000296506	0.000770915	4.74409e-05	4.74409e-05	4.74409e-05	0.000296506	0.000296506	0.000296506	0.000296506	8.30216e-06	0.000296506	8.30216e-06	0.000118613	0.000118602	0	0	0
88	87	6.20652e-05	1e-18	1e-18	28.8995	9.99959e-05	9.99983e-08	0.0180997	2.83742e-05	1.74903e-05	9.93052e-07	52.6991	1e-18	1e-18	6.99988e-07	1e-18	1.99997e-05	1e-18	1.26192e-05	1.6084e-05	0.0170704	2.11885e-06	1.59819e-06	0.266995	0.590005	2.41309e-05	0.0440006	0.000293101	0.000296493	0.000296493	0.000296493	8.30182e-06	0.000296493	0.000770883	4.74389e-05	4.74389e-05	4.74389e-05	0.000296493	0.000296493	0.000296493	0.000296493	8.30182e-06	0.000296493	8.30182e-06	0.000118609	0.000118597	0	0	0
89	88	6.20652e-05	1e-18	1e-18	28.8995	9.99956e-05	9.99983e-08	0.0180997	2.83742e-05	1.74903e-05	9.93052e-07	52.6991	1e-18	1e-18	6.99988e-07	1e-18	1.99997e-05	1e-18	1.26197e-05	1.6086e-05	0.0170704	2.11885e-06	1.59819e-06	0.266995	0.590005	2.41925e-05	0.0440006	0.000293023	0.000296481	0.000296481	0.000296481	8.30147e-06	0.000296481	0.000770851	4.7437e-05	4.7437e-05	4.7437e-05	0.000296481	0.000296481	0.000296481	0.000296481	8.30147e-06	0.000296481	8.30147e-06	0.000118606	0.000118592	0	0	0
90	89	6.20652e-05	1e-18	1e-18	28.8995	9.99952e-05	9.99983e-08	0.0180997	2.83742e-05	1.74903e-05	9.93052e-07	52.6991	1e-18	1e-18	6.99988e-07	1e-18	1.99997e-05	1e-18	1.26203e-05	1.60883e-05	0.0170704	2.11885e-06	1.59819e-06	0.266995	0.590005	2.42539e-05	0.0440007	0.000292946	0.000296469	0.000296469	0.000296469	8.30113e-06	0.000296469	0.000770819	4.7435e-05	4.7435e-05	4.7435e-05	0.000296469	0.000296469	0.000296469	0.000296469	8.30113e-06	0.000296469	8.30113e-06	0.000118603	0.000118588	0	0	0
91	90	6.20652e-05	1e-18	1e-18	28.8995	9.99948e-05	9.99983e-08	0.0180997	2.83742e-05	1.74903e-05	9.93052e-07	52.6991	1e-18	1e-18	6.99988e-07	1e-18	1.99997e-05	1e-18	1.2621e-05	1.60908e-05	0.0170704	2.11885e-06	1.59819e-06	0.266995	0.590005	2.4315e-05	0.0440007	0.000292869	0.000296457	0.000296457	0.000296457	8.30079e-06	0.000296457	0.000770788	4.74331e-05	4.74331e-05	4.74331e-05	0.000296457	0.000296457	0.000296457	0.000296457	8.30079e-06	0.000296457	8.30079e-06	0.0001186	0.000118583	0	0	0
92	91	6.20652e-05	1e-18	1e-18	28.8995	9.99944e-05	9.99983e-08	0.0180997	2.83742e-05	1.74903e-05	9.93052e-07	52.6991	1e-18	1e-18	6.99988e-07	1e-18	1.99997e-05	1e-18	1.26217e-05	1.60937e-05	0.0170704	2.11885e-06	1.59819e-06	0.266995	0.590005	2.43758e-05	0.0440007	0.000292792	0.000296445	0.000296445	0.000296445	8.30045e-06	0.000296445	0.000770756	4.74311e-05	4.74311e-05	4.74311e-05	0.000296445	0.000296445	0.000296445	0.000296445	8.30045e-06	0.000296445	8.30045e-06	0.000118597	0.000118578	0	0	0
93	92	6.20652e-05	1e-18	1e-18	28.8995	9.99939e-05	9.99983e-08	0.0180997	2.83742e-05	1.74903e-05	9.93052e-07	52.6991	1e-18	1e-18	6.99988e-07	1e-18	1.99997e-05	1e-18	1.26226e-05	1.60969e-05	0.0170704	2.11885e-06	1.59819e-06	0.266995	0.590005	2.44363e-05	0.0440007	0.000292715	0.000296432	0.000296432	0.000296432	8.30011e-06	0.000296432	0.000770724	4.74292e-05	4.74292e-05	4.74292e-05	0.000296432	0.000296432	0.000296432	0.000296432	8.30011e-06	0.000296432	8.30011e-06	0.000118595	0.000118573	0	0	0
94	93	6.20652e-05	1e-18	1e-18	28.8995	9.99933e-05	9.99983e-08	0.0180997	2.83742e-05	1.74903e-05	9.93052e-07	52.6991	1e-18	1e-18	6.99988e-07	1e-18	1.99997e-05	1e-18	1.26235e-05	1.61005e-05	0.0170704	2.11885e-06	1.59819e-06	0.266995	0.590005	2.44964e-05	0.0440007	0.000292639	0.00029642	0.00029642	0.00029642	8.29976e-06	0.00029642	0.000770692	4.74272e-05	4.74272e-05	4.74272e-05	0.00029642	0.00029642	0.00029642	0.00029642	8.29976e-06	0.00029642	8.29976e-06	0.000118593	0.000118568	0	0	0
95	94	6.20652e-05	1e-18	1e-18	28.8995	9.99927e-05	9.99983e-08	0.0180997	2.83742e-05	1.74903e-05	9.93052e-07	52.6991	1e-18	1e-18	6.99988e-07	1e-18	1.99997e-05	1e-18	1.26246e-05	1.61045e-05	0.0170704	2.11885e-06	1.59819e-06	0.266995	0.590005	2.45562e-05	0.0440007	0.000292563	0.000296408	0.000296408	0.000296408	8.29942e-06	0.000296408	0.000770661	4.74253e-05	4.74253e-05	4.74253e-05	0.000296408	0.000296408	0.000296408	0.000296408	8.29942e-06	0.000296408	8.29942e-06	0.000118591	0.000118563	0	0	0
96	95	6.20652e-05	1e-18	1e-18	28.8995	9.99919e-05	9.99983e-08	0.0180997	2.83742e-05	1.74903e-05	9.93052e-07	52.6991	1e-18	1e-18	6.99988e-07	1e-18	1.99997e-05	1e-18	1.26257e-05	1.6109e-05	0.0170704	2.11885e-06	1.59819e-06	0.266995	0.590005	2.46155e-05	0.0440007	0.000292487	0.000296396	0.000296396	0.000296396	8.29908e-06	0.000296396	0.000770629	4.74233e-05	4.74233e-05	4.74233e-05	0.000296396	0.000296396	0.000296396	0.000296396	8.29908e-06	0.000296396	8.29908e-06	0.00011859	0.000118558	0	0	0
97	96	6.20652e-05	1e-18	1e-18	28.8995	9.99911e-05	9.99983e-08	0.0180997	2.83742e-05	1.74903e-05	9.93052e-07	52.6991	1e-18	1e-18	6.99988e-07	1e-18	1.99997e-05	1e-18	1.26271e-05	1.61141e-05	0.0170704	2.11885e-06	1.59819e-06	0.266995	0.590005	2.46744e-05	0.0440008	0.000292412	0.000296383	0.000296383	0.000296383	8.29874e-06	0.000296383	0.000770597	4.74214e-05	4.74214e-05	4.74214e-05	0.000296383	0.000296383	0.000296383	0.000296383	8.29874e-06	0.000296383	8.29874e-06	0.000118589	0.000118553	0	0	0
98	97	6.20652e-05	1e-18	1e-18	28.8995	9.99903e-05	9.99983e-08	0.0180997	2.83742e-05	1.74903e-05	9.93052e-07	52.6991	1e-18	1e-18	6.99988e-07	1e-18	1.99997e-05	1e-18	1.26285e-05	1.61197e-05	0.0170704	2.11885e-06	1.59819e-06	0.266995	0.590005	2.47327e-05	0.0440008	0.000292337	0.000296371	0.000296371	0.000296371	8.29839e-06	0.000296371	0.000770565	4.74194e-05	4.74194e-05	4.74194e-05	0.000296371	0.000296371	0.000296371	0.000296371	8.29839e-06	0.000296371	8.29839e-06	0.000118589	0.000118548	0	0	0
99	98	6.20652e-05	1e-18	1e-18	28.8995	9.99893e-05	9.99983e-08	0.0180997	2.83742e-05	1.74903e-05	9.93052e-07	52.6991	1e-18	1e-18	6.99988e-07	1e-18	1.99997e-05	1e-18	1.26302e-05	1.61259e-05	0.0170704	2.11885e-06	1.59819e-06	0.266995	0.590005	2.47904e-05	0.0440008	0.000292263	0.000296359	0.000296359	0.000296359	8.29805e-06	0.000296359	0.000770533	4.74174e-05	4.74174e-05	4.74174e-05	0.000296359	0.000296359	0.000296359	0.000296359	8.29805e-06	0.000296359	8.29805e-06	0.000118589	0.000118544	0	0	0
100	99	6.20652e-05	1e-18	1e-18	28.8995	9.99882e-05	9.99983e-08	0.0180997	2.83742e-05	1.74903e-05	9.93052e-07	52.6991	1e-18	1e-18	6.99988e-07	1e-18	1.99997e-05	1e-18	1.2632e-05	1.61329e-05	0.0170704	2.11885e-06	1.59819e-06	0.266995	0.590005	2.48476e-05	0.0440008	0.000292189	0.000296347	0.000296347	0.000296347	8.29771e-06	0.000296347	0.000770502	4.74155e-05	4.74155e-05	4.74155e-05	0.000296347	0.000296347	0.000296347	0.000296347	8.29771e-06	0.000296347	8.29771e-06	0.000118589	0.000118539	0	0	0
101	100	6.20652e-05	1e-18	1e-18	28.8995	9.99869e-05	9.99983e-08	0.0180997	2.83742e-05	1.74903e-05	9.93052e-07	52.6991	1e-18	1e-18	6.99988e-07	1e-18	1.99997e-05	1e-18	1.2634e-05	1.61406e-05	0.0170704	2.11885e-06	1.59819e-06	0.266995	0.590005	2.4904e-05	0.0440008	0.000292116	0.000296335	0.000296335	0.000296335	8.29737e-06	0.000296335	0.00077047	4.74135e-05	4.74135e-05	4.74135e-05	0.000296335	0.000296335	0.000296335	0.000296335	8.29737e-06	0.000296335	8.29737e-06	0.000118591	0.000118534	0	0	0
102	101	6.20652e-05	1e-18	1e-18	28.8995	9.99856e-05	9.99983e-08	0.0180997	2.83742e-05	1.74903e-05	9.93052e-07	52.6991	1e-18	1e-18	6.99988e-07	1e-18	1.99997e-05	1e-18	1.26363e-05	1.61491e-05	0.0170704	2.11885e-06	1.59819e-06	0.266995	0.590005	2.49597e-05	0.0440008	0.000292043	0.000296322	0.000296322	0.000296322	8.29703e-06	0.000296322	0.000770438	4.74116e-05	4.74116e-05	4.74116e-05	0.000296322	0.000296322	0.000296322	0.000296322	8.29703e-06	0.000296322	8.29703e-06	0.000118592	0.000118529	0	0	0
103	102	6.20652e-05	1e-18	1e-18	28.8995	9.99841e-05	9.99983e-08	0.0180997	2.83742e-05	1.74903e-05	9.93052e-07	52.6991	1e-18	1e-18	6.99988e-07	1e-18	1.99997e-05	1e-18	1.26387e-05	1.61586e-05	0.0170704	2.11885e-06	1.59819e-06	0.266995	0.590005	2.50146e-05	0.0440009	0.000291971	0.00029631	0.00029631	0.00029631	8.29668e-06	0.00029631	0.000770406	4.74096e-05	4.74096e-05	4.74096e-05	0.00029631	0.00029631	0.00029631	0.00029631	8.29668e-06	0.00029631	8.29668e-06	0.000118595	0.000118524	0	0	0
104	103	6.20652e-05	1e-18	1e-18	28.8995	9.99824e-05	9.99983e-08	0.0180997	2.83742e-05	1.74903e-05	9.93052e-07	52.6991	1e-18	1e-18	6.99988e-07	1e-18	1.99997e-05	1e-18	1.26415e-05	1.6169e-05	0.0170704	2.11885e-06	1.59819e-06	0.266995	0.590005	2.50686e-05	0.0440009	0.0002919	0.000296298	0.000296298	0.000296298	8.29634e-06	0.000296298	0.000770375	4.74077e-05	4.74077e-05	4.74077e-05	0.000296298	0.000296298	0.000296298	0.000296298	8.29634e-06	0.000296298	8.29634e-06	0.000118598	0.000118519	0	0	0
105	104	6.20652e-05	1e-18	1e-18	28.8995	9.99806e-05	9.99983e-08	0.0180997	2.83742e-05	1.74903e-05	9.93052e-07	52.6991	1e-18	1e-18	6.99988e-07	1e-18	1.99997e-05	1e-18	1.26445e-05	1.61805e-05	0.0170704	2.11885e-06	1.59819e-06	0.266995	0.590005	2.51216e-05	0.0440009	0.00029183	0.000296286	0.000296286	0.000296286	8.296e-06	0.000296286	0.000770343	4.74057e-05	4.74057e-05	4.74057e-05	0.000296286	0.000296286	0.000296286	0.000296286	8.296e-06	0.000296286	8.296e-06	0.000118603	0.000118514	0	0	0
106	105	6.20652e-05	1e-18	1e-18	28.8995	9.99786e-05	9.99983e-08	0.0180997	2.83742e-05	1.74903e-05	9.93052e-07	52.6991	1e-18	1e-18	6.99988e-07	1e-18	1.99997e-05	1e-18	1.26478e-05	1.61931e-05	0.0170704	2.11885e-06	1.59819e-06	0.266995	0.590005	2.51737e-05	0.0440009	0.000291761	0.000296274	0.000296274	0.000296274	8.29566e-06	0.000296274	0.000770311	4.74038e-05	4.74038e-05	4.74038e-05	0.000296274	0.000296274	0.000296274	0.000296274	8.29566e-06	0.000296274	8.29566e-06	0.000118608	0.000118509	0	0	0
107	106	6.20652e-05	1e-18	1e-18	28.8995	9.99764e-05	9.99983e-08	0.0180997	2.83742e-05	1.74903e-05	9.93052e-07	52.6991	1e-18	1e-18	6.99988e-07	1e-18	1.99997e-05	1e-18	1.26514e-05	1.62069e-05	0.0170704	2.11885e-06	1.59819e-06	0.266995	0.590005	2.52246e-05	0.0440009	0.000291693	0.000296261	0.000296261	0.000296261	8.29532e-06	0.000296261	0.000770279	4.74018e-05	4.74018e-05	4.74018e-05	0.000296261	0.000296261	0.000296261	0.000296261	8.29532e-06	0.000296261	8.29532e-06	0.000118614	0.000118505	0	0	0
108	107	6.20652e-05	1e-18	1e-18	28.8995	9.9974e-05	9.99983e-08	0.0180997	2.83742e-05	1.74903e-05	9.93052e-07	52.6991	1e-18	1e-18	6.99988e-07	1e-18	1.99997e-05	1e-18	1.26554e-05	1.6222e-05	0.0170704	2.11885e-06	1.59819e-06	0.266995	0.590005	2.52744e-05	0.0440009	0.000291625	0.000296249	0.000296249	0.000296249	8.29497e-06	0.000296249	0.000770248	4.73999e-05	4.73999e-05	4.73999e-05	0.000296249	0.000296249	0.000296249	0.000296249	8.29497e-06	0.000296249	8.29497e-06	0.000118621	0.0001185	0	0	0
109	108	6.20652e-05	1e-18	1e-18	28.8995	9.99714e-05	9.99983e-08	0.0180997	2.83742e-05	1.74903e-05	9.93052e-07	52.6991	1e-18	1e-18	6.99988e-07	1e-18	1.99997e-05	1e-18	1.26597e-05	1.62385e-05	0.0170704	2.11885e-06	1.59819e-06	0.266995	0.590005	2.53229e-05	0.044001	0.000291559	0.000296237	0.000296237	0.000296237	8.29463e-06	0.000296237	0.000770216	4.73979e-05	4.73979e-05	4.73979e-05	0.000296237	0.000296237	0.000296237	0.000296237	8.29463e-06	0.000296237	8.29463e-06	0.000118629	0.000118495	0	0	0
110	109	6.20652e-05	1e-18	1e-18	28.8995	9.99686e-05	9.99983e-08	0.0180997	2.83742e-05	1.74903e-05	9.93052e-07	52.6991	1e-18	1e-18	6.99988e-07	1e-18	1.99997e-05	1e-18	1.26644e-05	1.62565e-05	0.0170704	2.11885e-06	1.59819e-06	0.266995	0.590005	2.53701e-05	0.044001	0.000291494	0.000296225	0.000296225	0.000296225	8.29429e-06	0.000296225	0.000770184	4.73959e-05	4.73959e-05	4.73959e-05	0.000296225	0.000296225	0.000296225	0.000296225	8.29429e-06	0.000296225	8.29429e-06	0.000118638	0.00011849	0	0	0
111	110	6.20652e-05	1e-18	1e-18	28.8995	9.99655e-05	9.99983e-08	0.0180997	2.83742e-05	1.74903e-05	9.93052e-07	52.6991	1e-18	1e-18	6.99988e-07	1e-18	1.99997e-05	1e-18	1.26695e-05	1.6276e-05	0.0170704	2.11885e-06	1.59819e-06	0.266995	0.590005	2.5416e-05	0.044001	0.00029143	0.000296212	0.000296212	0.000296212	8.29395e-06	0.000296212	0.000770152	4.7394e-05	4.7394e-05	4.7394e-05	0.000296212	0.000296212	0.000296212	0.000296212	8.29395e-06	0.000296212	8.29395e-06	0.000118649	0.000118485	0	0	0
112	111	6.20652e-05	1e-18	1e-18	28.8995	9.99621e-05	9.99983e-08	0.0180997	2.83742e-05	1.74903e-05	9.93052e-07	52.6991	1e-18	1e-18	6.99988e-07	1e-18	1.99997e-05	1e-18	1.2675e-05	1.62971e-05	0.0170704	2.11885e-06	1.59819e-06	0.266995	0.590005	2.54604e-05	0.044001	0.000291367	0.0002962	0.0002962	0.0002962	8.29361e-06	0.0002962	0.000770121	4.7392e-05	4.7392e-05	4.7392e-05	0.0002962	0.0002962	0.0002962	0.0002962	8.29361e-06	0.0002962	8.29361e-06	0.000118661	0.00011848	0	0	0
113	112	6.20652e-05	1e-18	1e-18	28.8995	9.99585e-05	9.99983e-08	0.0180997	2.83742e-05	1.74903e-05	9.93052e-07	52.6991	1e-18	1e-18	6.99988e-07	1e-18	1.99997e-05	1e-18	1.2681e-05	1.63198e-05	0.0170704	2.11885e-06	1.59819e-06	0.266995	0.590005	2.55033e-05	0.044001	0.000291306	0.000296188	0.000296188	0.000296188	8.29326e-06	0.000296188	0.000770089	4.73901e-05	4.73901e-05	4.73901e-05	0.000296188	0.000296188	0.000296188	0.000296188	8.29326e-06	0.000296188	8.29326e-06	0.000118674	0.000118475	0	0	0
114	113	6.20652e-05	1e-18	1e-18	28.8995	9.99546e-05	9.99983e-08	0.0180997	2.83742e-05	1.74903e-05	9.93052e-07	52.6991	1e-18	1e-18	6.99988e-07	1e-18	1.99997e-05	1e-18	1.26874e-05	1.63443e-05	0.0170704	2.11885e-06	1.59819e-06	0.266995	0.590005	2.55447e-05	0.044001	0.000291246	0.000296176	0.000296176	0.000296176	8.29292e-06	0.000296176	0.000770057	4.73881e-05	4.73881e-05	4.73881e-05	0.000296176	0.000296176	0.000296176	0.000296176	8.29292e-06	0.000296176	8.29292e-06	0.000118689	0.00011847	0	0	0
115	114	6.20652e-05	1e-18	1e-18	28.8995	9.99505e-05	9.99983e-08	0.0180997	2.83742e-05	1.74903e-05	9.93052e-07	52.6991	1e-18	1e-18	6.99988e-07	1e-18	1.99997e-05	1e-18	1.26943e-05	1.63706e-05	0.0170704	2.11885e-06	1.59819e-06	0.266995	0.590005	2.55845e-05	0.0440011	0.000291187	0.000296164	0.000296164	0.000296164	8.29258e-06	0.000296164	0.000770025	4.73862e-05	4.73862e-05	4.73862e-05	0.000296164	0.000296164	0.000296164	0.000296164	8.29258e-06	0.000296164	8.29258e-06	0.000118704	0.000118465	0	0	0
116	115	6.20652e-05	1e-18	1e-18	28.8995	9.9946e-05	9.99983e-08	0.0180997	2.83742e-05	1.74903e-05	9.93052e-07	52.6991	1e-18	1e-18	6.99988e-07	1e-18	1.99997e-05	1e-18	1.27016e-05	1.63987e-05	0.0170704	2.11885e-06	1.59819e-06	0.266995	0.590005	2.56226e-05	0.0440011	0.00029113	0.000296151	0.000296151	0.000296151	8.29224e-06	0.000296151	0.000769994	4.73842e-05	4.73842e-05	4.73842e-05	0.000296151	0.000296151	0.000296151	0.000296151	8.29224e-06	0.000296151	8.29224e-06	0.000118722	0.000118461	0	0	0
117	116	6.20652e-05	1e-18	1e-18	28.8995	9.99412e-05	9.99983e-08	0.0180997	2.83742e-05	1.74903e-05	9.93052e-07	52.6991	1e-18	1e-18	6.99988e-07	1e-18	1.99997e-05	1e-18	1.27095e-05	1.64286e-05	0.0170704	2.11885e-06	1.59819e-06	0.266995	0.590005	2.56591e-05	0.0440011	0.000291075	0.000296139	0.000296139	0.000296139	8.2919e-06	0.000296139	0.000769962	4.73823e-05	4.73823e-05	4.73823e-05	0.000296139	0.000296139	0.000296139	0.000296139	8.2919e-06	0.000296139	8.2919e-06	0.000118741	0.000118456	0	0	0
118	117	6.20652e-05	1e-18	1e-18	28.8995	9.99362e-05	9.99983e-08	0.0180997	2.83742e-05	1.74903e-05	9.93052e-07	52.6991	1e-18	1e-18	6.99988e-07	1e-18	1.99997e-05	1e-18	1.27178e-05	1.64605e-05	0.0170704	2.11885e-06	1.59819e-06	0.266995	0.590005	2.56938e-05	0.0440011	0.00029102	0.000296127	0.000296127	0.000296127	8.29156e-06	0.000296127	0.00076993	4.73803e-05	4.73803e-05	4.73803e-05	0.000296127	0.000296127	0.000296127	0.000296127	8.29156e-06	0.000296127	8.29156e-06	0.000118761	0.000118451	0	0	0
119	118	6.20652e-05	1e-18	1e-18	28.8995	9.99308e-05	9.99983e-08	0.0180997	2.83742e-05	1.74903e-05	9.93052e-07	52.6991	1e-18	1e-18	6.99988e-07	1e-18	1.99997e-05	1e-18	1.27267e-05	1.64942e-05	0.0170704	2.11885e-06	1.59819e-06	0.266995	0.590005	2.57269e-05	0.0440011	0.000290968	0.000296115	0.000296115	0.000296115	8.29121e-06	0.000296115	0.000769898	4.73784e-05	4.73784e-05	4.73784e-05	0.000296115	0.000296115	0.000296115	0.000296115	8.29121e-06	0.000296115	8.29121e-06	0.000118783	0.000118446	0	0	0
120	119	6.20652e-05	1e-18	1e-18	28.8995	9.99252e-05	9.99983e-08	0.0180997	2.83742e-05	1.74903e-05	9.93052e-07	52.6991	1e-18	1e-18	6.99988e-07	1e-18	1.99997e-05	1e-18	1.2736e-05	1.65299e-05	0.0170704	2.11885e-06	1.59819e-06	0.266995	0.590005	2.57582e-05	0.0440011	0.000290916	0.000296103	0.000296103	0.000296103	8.29087e-06	0.000296103	0.000769867	4.73764e-05	4.73764e-05	4.73764e-05	0.000296103	0.000296103	0.000296103	0.000296103	8.29087e-06	0.000296103	8.29087e-06	0.000118806	0.000118441	0	0	0
121	120	6.20652e-05	1e-18	1e-18	28.8995	9.99192e-05	9.99983e-08	0.0180997	2.83742e-05	1.74903e-05	9.93052e-07	52.6991	1e-18	1e-18	6.99988e-07	1e-18	1.99997e-05	1e-18	1.27458e-05	1.65674e-05	0.0170704	2.11885e-06	1.59819e-06	0.266995	0.590005	2.57879e-05	0.0440011	0.000290867	0.00029609	0.00029609	0.00029609	8.29053e-06	0.00029609	0.000769835	4.73745e-05	4.73745e-05	4.73745e-05	0.00029609	0.00029609	0.00029609	0.00029609	8.29053e-06	0.00029609	8.29053e-06	0.000118831	0.000118436	0	0	0
122	121	6.20652e-05	1e-18	1e-18	28.8995	9.9913e-05	9.99983e-08	0.0180997	2.83742e-05	1.74903e-05	9.93052e-07	52.6991	1e-18	1e-18	6.99988e-07	1e-18	1.99997e-05	1e-18	1.27562e-05	1.66068e-05	0.0170704	2.11885e-06	1.59819e-06	0.266995	0.590005	2.58158e-05	0.0440012	0.000290818	0.000296078	0.000296078	0.000296078	8.29019e-06	0.000296078	0.000769803	4.73725e-05	4.73725e-05	4.73725e-05	0.000296078	0.000296078	0.000296078	0.000296078	8.29019e-06	0.000296078	8.29019e-06	0.000118858	0.000118431	0	0	0
123	122	6.20652e-05	1e-18	1e-18	28.8995	9.99064e-05	9.99983e-08	0.0180997	2.83742e-05	1.74903e-05	9.93052e-07	52.6991	1e-18	1e-18	6.99988e-07	1e-18	1.99997e-05	1e-18	1.2767e-05	1.66481e-05	0.0170704	2.11885e-06	1.59819e-06	0.266995	0.590005	2.58421e-05	0.0440012	0.000290772	0.000296066	0.000296066	0.000296066	8.28985e-06	0.000296066	0.000769771	4.73705e-05	4.73705e-05	4.73705e-05	0.000296066	0.000296066	0.000296066	0.000296066	8.28985e-06	0.000296066	8.28985e-06	0.000118885	0.000118426	0	0	0
124	123	6.20652e-05	1e-18	1e-18	28.8995	9.98996e-05	9.99983e-08	0.0180997	2.83742e-05	1.74903e-05	9.93052e-07	52.6991	1e-18	1e-18	6.99988e-07	1e-18	1.99997e-05	1e-18	1.27783e-05	1.66912e-05	0.0170704	2.11885e-06	1.59819e-06	0.266995	0.590005	2.58668e-05	0.0440012	0.000290726	0.000296054	0.000296054	0.000296054	8.2895e-06	0.000296054	0.00076974	4.73686e-05	4.73686e-05	4.73686e-05	0.000296054	0.000296054	0.000296054	0.000296054	8.2895e-06	0.000296054	8.2895e-06	0.000118915	0.000118421	0	0	0
125	124	6.20652e-05	1e-18	1e-18	28.8995	9.98925e-05	9.99983e-08	0.0180997	2.83742e-05	1.74903e-05	9.93052e-07	52.6991	1e-18	1e-18	6.99988e-07	1e-18	1.99997e-05	1e-18	1.279e-05	1.6736e-05	0.0170704	2.11885e-06	1.59819e-06	0.266995	0.590005	2.58898e-05	0.0440012	0.000290682	0.000296042	0.000296042	0.000296042	8.28916e-06	0.000296042	0.000769708	4.73666e-05	4.73666e-05	4.73666e-05	0.000296042	0.000296042	0.000296042	0.000296042	8.28916e-06	0.000296042	8.28916e-06	0.000118945	0.000118417	0	0	0
126	125	6.20652e-05	1e-18	1e-18	28.8995	9.98851e-05	9.99983e-08	0.0180997	2.83742e-05	1.74903e-05	9.93052e-07	52.6991	1e-18	1e-18	6.99988e-07	1e-18	1.99997e-05	1e-18	1.28022e-05	1.67826e-05	0.0170704	2.11885e-06	1.59819e-06	0.266995	0.590005	2.59114e-05	0.0440012	0.00029064	0.000296029	0.000296029	0.000296029	8.28882e-06	0.000296029	0.000769676	4.73647e-05	4.73647e-05	4.73647e-05	0.000296029	0.000296029	0.000296029	0.000296029	8.28882e-06	0.000296029	8.28882e-06	0.000118977	0.000118412	0	0	0
127	126	6.20652e-05	1e-18	1e-18	28.8995	9.98774e-05	9.99983e-08	0.0180997	2.83742e-05	1.74903e-05	9.93052e-07	52.6991	1e-18	1e-18	6.99988e-07	1e-18	1.99997e-05	1e-18	1.28149e-05	1.68308e-05	0.0170704	2.11885e-06	1.59819e-06	0.266995	0.590005	2.59314e-05	0.0440012	0.000290598	0.000296017	0.000296017	0.000296017	8.28848e-06	0.000296017	0.000769645	4.73627e-05	4.73627e-05	4.73627e-05	0.000296017	0.000296017	0.000296017	0.000296017	8.28848e-06	0.000296017	8.28848e-06	0.000119011	0.000118407	0	0	0
128	127	6.20652e-05	1e-18	1e-18	28.8995	9.98695e-05	9.99983e-08	0.0180997	2.83742e-05	1.74903e-05	9.93052e-07	52.6991	1e-18	1e-18	6.99988e-07	1e-18	1.99997e-05	1e-18	1.28279e-05	1.68806e-05	0.0170704	2.11885e-06	1.59819e-06	0.266995	0.590005	2.59501e-05	0.0440013	0.000290558	0.000296005	0.000296005	0.000296005	8.28814e-06	0.000296005	0.000769613	4.73608e-05	4.73608e-05	4.73608e-05	0.000296005	0.000296005	0.000296005	0.000296005	8.28814e-06	0.000296005	8.28814e-06	0.000119045	0.000118402	0	0	0
129	128	6.20652e-05	1e-18	1e-18	28.8995	9.98614e-05	9.99983e-08	0.0180997	2.83742e-05	1.74903e-05	9.93052e-07	52.6991	1e-18	1e-18	6.99988e-07	1e-18	1.99997e-05	1e-18	1.28414e-05	1.69319e-05	0.0170704	2.11885e-06	1.59819e-06	0.266995	0.590005	2.59674e-05	0.0440013	0.000290519	0.000295993	0.000295993	0.000295993	8.2878e-06	0.000295993	0.000769581	4.73588e-05	4.73588e-05	4.73588e-05	0.000295993	0.000295993	0.000295993	0.000295993	8.2878e-06	0.000295993	8.2878e-06	0.000119081	0.000118397	0	0	0
130	129	6.20652e-05	1e-18	1e-18	28.8995	9.9853e-05	9.99983e-08	0.0180997	2.83742e-05	1.74903e-05	9.93052e-07	52.6991	1e-18	1e-18	6.99988e-07	1e-18	1.99997e-05	1e-18	1.28552e-05	1.69847e-05	0.0170704	2.11885e-06	1.59819e-06	0.266995	0.590005	2.59834e-05	0.0440013	0.000290481	0.000295981	0.000295981	0.000295981	8.28745e-06	0.000295981	0.000769549	4.73569e-05	4.73569e-05	4.73569e-05	0.000295981	0.000295981	0.000295981	0.000295981	8.28745e-06	0.000295981	8.28745e-06	0.000119118	0.000118392	0	0	0
131	130	6.20652e-05	1e-18	1e-18	28.8995	9.98444e-05	9.99983e-08	0.0180997	2.83742e-05	1.74903e-05	9.93052e-07	52.6991	1e-18	1e-18	6.99988e-07	1e-18	1.99997e-05	1e-18	1.28694e-05	1.70388e-05	0.0170704	2.11885e-06	1.59819e-06	0.266994	0.590005	2.59981e-05	0.0440013	0.000290445	0.000295968	0.000295968	0.000295968	8.28711e-06	0.000295968	0.000769518	4.73549e-05	4.73549e-05	4.73549e-05	0.000295968	0.000295968	0.000295968	0.000295968	8.28711e-06	0.000295968	8.28711e-06	0.000119156	0.000118387	0	0	0
132	131	6.20652e-05	1e-18	1e-18	28.8995	9.98356e-05	9.99983e-08	0.0180997	2.83742e-05	1.74903e-05	9.93052e-07	52.6991	1e-18	1e-18	6.99988e-07	1e-18	1.99997e-05	1e-18	1.28839e-05	1.70942e-05	0.0170704	2.11885e-06	1.59819e-06	0.266994	0.590005	2.60117e-05	0.0440013	0.000290409	0.000295956	0.000295956	0.000295956	8.28677e-06	0.000295956	0.000769486	4.7353e-05	4.7353e-05	4.7353e-05	0.000295956	0.000295956	0.000295956	0.000295956	8.28677e-06	0.000295956	8.28677e-06	0.000119195	0.000118382	0	0	0
133	132	6.20652e-05	1e-18	1e-18	28.8995	9.98267e-05	9.99983e-08	0.0180997	2.83742e-05	1.74903e-05	9.93052e-07	52.6991	1e-18	1e-18	6.99988e-07	1e-18	1.99997e-05	1e-18	1.28987e-05	1.71508e-05	0.0170704	2.11885e-06	1.59819e-06	0.266994	0.590005	2.60243e-05	0.0440013	0.000290374	0.000295944	0.000295944	0.000295944	8.28643e-06	0.000295944	0.000769454	4.7351e-05	4.7351e-05	4.7351e-05	0.000295944	0.000295944	0.000295944	0.000295944	8.28643e-06	0.000295944	8.28643e-06	0.000119235	0.000118378	0	0	0
134	133	6.20652e-05	1e-18	1e-18	28.8995	9.98175e-05	9.99983e-08	0.0180997	2.83742e-05	1.74903e-05	9.93052e-07	52.6991	1e-18	1e-18	6.99988e-07	1e-18	1.99997e-05	1e-18	1.29139e-05	1.72086e-05	0.0170704	2.11885e-06	1.59819e-06	0.266994	0.590005	2.60358e-05	0.0440014	0.00029034	0.000295932	0.000295932	0.000295932	8.28609e-06	0.000295932	0.000769422	4.73491e-05	4.73491e-05	4.73491e-05	0.000295932	0.000295932	0.000295932	0.000295932	8.28609e-06	0.000295932	8.28609e-06	0.000119276	0.000118373	0	0	0
135	134	6.20652e-05	1e-18	1e-18	28.8995	9.98082e-05	9.99983e-08	0.0180997	2.83742e-05	1.74903e-05	9.93052e-07	52.6991	1e-18	1e-18	6.99988e-07	1e-18	1.99997e-05	1e-18	1.29293e-05	1.72674e-05	0.0170704	2.11885e-06	1.59819e-06	0.266994	0.590005	2.60463e-05	0.0440014	0.000290307	0.00029592	0.00029592	0.00029592	8.28575e-06	0.00029592	0.000769391	4.73471e-05	4.73471e-05	4.73471e-05	0.00029592	0.00029592	0.00029592	0.00029592	8.28575e-06	0.00029592	8.28575e-06	0.000119318	0.000118368	0	0	0
136	135	6.20652e-05	1e-18	1e-18	28.8995	9.97987e-05	9.99983e-08	0.0180997	2.83742e-05	1.74903e-05	9.93052e-07	52.6991	1e-18	1e-18	6.99988e-07	1e-18	1.99997e-05	1e-18	1.29449e-05	1.73272e-05	0.0170704	2.11885e-06	1.59819e-06	0.266994	0.590005	2.6056e-05	0.0440014	0.000290275	0.000295907	0.000295907	0.000295907	8.2854e-06	0.000295907	0.000769359	4.73452e-05	4.73452e-05	4.73452e-05	0.000295907	0.000295907	0.000295907	0.000295907	8.2854e-06	0.000295907	8.2854e-06	0.00011936	0.000118363	0	0	0
137	136	6.20652e-05	1e-18	1e-18	28.8995	9.97891e-05	9.99983e-08	0.0180997	2.83742e-05	1.74903e-05	9.93052e-07	52.6991	1e-18	1e-18	6.99988e-07	1e-18	1.99997e-05	1e-18	1.29608e-05	1.73879e-05	0.0170704	2.11885e-06	1.59819e-06	0.266994	0.590005	2.60649e-05	0.0440014	0.000290243	0.000295895	0.000295895	0.000295895	8.28506e-06	0.000295895	0.000769327	4.73432e-05	4.73432e-05	4.73432e-05	0.000295895	0.000295895	0.000295895	0.000295895	8.28506e-06	0.000295895	8.28506e-06	0.000119403	0.000118358	0	0	0
138	137	6.20652e-05	1e-18	1e-18	28.8995	9.97793e-05	9.99983e-08	0.0180997	2.83742e-05	1.74903e-05	9.93052e-07	52.6991	1e-18	1e-18	6.99988e-07	1e-18	1.99997e-05	1e-18	1.2977e-05	1.74494e-05	0.0170704	2.11885e-06	1.59819e-06	0.266994	0.590005	2.6073e-05	0.0440014	0.000290212	0.000295883	0.000295883	0.000295883	8.28472e-06	0.000295883	0.000769296	4.73413e-05	4.73413e-05	4.73413e-05	0.000295883	0.000295883	0.000295883	0.000295883	8.28472e-06	0.000295883	8.28472e-06	0.000119447	0.000118353	0	0	0
139	138	6.20652e-05	1e-18	1e-18	28.8995	9.97694e-05	9.99983e-08	0.0180997	2.83742e-05	1.74903e-05	9.93052e-07	52.6991	1e-18	1e-18	6.99988e-07	1e-18	1.99997e-05	1e-18	1.29933e-05	1.75117e-05	0.0170704	2.11885e-06	1.59819e-06	0.266994	0.590005	2.60804e-05	0.0440014	0.000290182	0.000295871	0.000295871	0.000295871	8.28438e-06	0.000295871	0.000769264	4.73393e-05	4.73393e-05	4.73393e-05	0.000295871	0.000295871	0.000295871	0.000295871	8.28438e-06	0.000295871	8.28438e-06	0.000119492	0.000118348	0	0	0
140	139	6.20652e-05	1e-18	1e-18	28.8995	9.97594e-05	9.99983e-08	0.0180997	2.83742e-05	1.74903e-05	9.93052e-07	52.6991	1e-18	1e-18	6.99988e-07	1e-18	1.99997e-05	1e-18	1.30098e-05	1.75748e-05	0.0170704	2.11885e-06	1.59819e-06	0.266994	0.590005	2.60871e-05	0.0440014	0.000290152	0.000295859	0.000295859	0.000295859	8.28404e-06	0.000295859	0.000769232	4.73374e-05	4.73374e-05	4.73374e-05	0.000295859	0.000295859	0.000295859	0.000295859	8.28404e-06	0.000295859	8.28404e-06	0.000119537	0.000118343	0	0	0
141	140	6.20652e-05	1e-18	1e-18	28.8995	9.97493e-05	9.99983e-08	0.0180997	2.83742e-05	1.74903e-05	9.93052e-07	52.6991	1e-18	1e-18	6.99988e-07	1e-18	1.99997e-05	1e-18	1.30265e-05	1.76384e-05	0.0170704	2.11885e-06	1.59819e-06	0.266994	0.590005	2.60933e-05	0.0440015	0.000290123	0.000295846	0.000295846	0.000295846	8.2837e-06	0.000295846	0.0007692	4.73354e-05	4.73354e-05	4.73354e-05	0.000295846	0.000295846	0.000295846	0.000295846	8.2837e-06	0.000295846	8.2837e-06	0.000119582	0.000118339	0	0	0
142	141	6.20652e-05	1e-18	1e-18	28.8995	9.97391e-05	9.99983e-08	0.0180997	2.83742e-05	1.74903e-05	9.93052e-07	52.6991	1e-18	1e-18	6.99988e-07	1e-18	1.99997e-05	1e-18	1.30434e-05	1.77028e-05	0.0170704	2.11885e-06	1.59819e-06	0.266994	0.590005	2.60989e-05	0.0440015	0.000290095	0.000295834	0.000295834	0.000295834	8.28336e-06	0.000295834	0.000769169	4.73335e-05	4.73335e-05	4.73335e-05	0.000295834	0.000295834	0.000295834	0.000295834	8.28336e-06	0.000295834	8.28336e-06	0.000119629	0.000118334	0	0	0
143	142	6.20652e-05	1e-18	1e-18	28.8995	9.97288e-05	9.99983e-08	0.0180997	2.83742e-05	1.74903e-05	9.93052e-07	52.6991	1e-18	1e-18	6.99988e-07	1e-18	1.99997e-05	1e-18	1.30604e-05	1.77676e-05	0.0170704	2.11885e-06	1.59819e-06	0.266994	0.590005	2.6104e-05	0.0440015	0.000290066	0.000295822	0.000295822	0.000295822	8.28301e-06	0.000295822	0.000769137	4.73315e-05	4.73315e-05	4.73315e-05	0.000295822	0.000295822	0.000295822	0.000295822	8.28301e-06	0.000295822	8.28301e-06	0.000119675	0.000118329	0	0	0
144	143	6.20652e-05	1e-18	1e-18	28.8995	9.97185e-05	9.99983e-08	0.0180997	2.83742e-05	1.74903e-05	9.93052e-07	52.6991	1e-18	1e-18	6.99988e-07	1e-18	1.99997e-05	1e-18	1.30775e-05	1.7833e-05	0.0170704	2.11885e-06	1.59819e-06	0.266994	0.590005	2.61087e-05	0.0440015	0.000290038	0.00029581	0.00029581	0.00029581	8.28267e-06	0.00029581	0.000769105	4.73296e-05	4.73296e-05	4.73296e-05	0.00029581	0.00029581	0.00029581	0.00029581	8.28267e-06	0.00029581	8.28267e-06	0.000119722	0.000118324	0	0	0
145	144	6.20652e-05	1e-18	1e-18	28.8995	9.9708e-05	9.99983e-08	0.0180997	2.83742e-05	1.74903e-05	9.93052e-07	52.6991	1e-18	1e-18	6.99988e-07	1e-18	1.99997e-05	1e-18	1.30948e-05	1.78988e-05	0.0170704	2.11885e-06	1.59819e-06	0.266994	0.590005	2.61129e-05	0.0440015	0.000290011	0.000295798	0.000295798	0.000295798	8.28233e-06	0.000295798	0.000769074	4.73276e-05	4.73276e-05	4.73276e-05	0.000295798	0.000295798	0.000295798	0.000295798	8.28233e-06	0.000295798	8.28233e-06	0.000119769	0.000118319	0	0	0
146	145	6.20652e-05	1e-18	1e-18	28.8995	9.96975e-05	9.99983e-08	0.0180997	2.83742e-05	1.74903e-05	9.93052e-07	52.6991	1e-18	1e-18	6.99988e-07	1e-18	1.99997e-05	1e-18	1.31121e-05	1.79651e-05	0.0170704	2.11885e-06	1.59819e-06	0.266994	0.590005	2.61168e-05	0.0440015	0.000289984	0.000295785	0.000295785	0.000295785	8.28199e-06	0.000295785	0.000769042	4.73257e-05	4.73257e-05	4.73257e-05	0.000295785	0.000295785	0.000295785	0.000295785	8.28199e-06	0.000295785	8.28199e-06	0.000119817	0.000118314	0	0	0
147	146	6.20652e-05	1e-18	1e-18	28.8995	9.9687e-05	9.99983e-08	0.0180997	2.83742e-05	1.74903e-05	9.93052e-07	52.6991	1e-18	1e-18	6.99988e-07	1e-18	1.99997e-05	1e-18	1.31296e-05	1.80317e-05	0.0170704	2.11885e-06	1.59819e-06	0.266994	0.590005	2.61203e-05	0.0440016	0.000289957	0.000295773	0.000295773	0.000295773	8.28165e-06	0.000295773	0.00076901	4.73237e-05	4.73237e-05	4.73237e-05	0.000295773	0.000295773	0.000295773	0.000295773	8.28165e-06	0.000295773	8.28165e-06	0.000119865	0.000118309	0	0	0
148	147	6.20652e-05	1e-18	1e-18	28.8995	9.96763e-05	9.99983e-08	0.0180997	2.83742e-05	1.74903e-05	9.93052e-07	52.6991	1e-18	1e-18	6.99988e-07	1e-18	1.99997e-05	1e-18	1.31472e-05	1.80987e-05	0.0170704	2.11885e-06	1.59819e-06	0.266993	0.590005	2.61235e-05	0.0440016	0.00028993	0.000295761	0.000295761	0.000295761	8.28131e-06	0.000295761	0.000768978	4.73218e-05	4.73218e-05	4.73218e-05	0.000295761	0.000295761	0.000295761	0.000295761	8.28131e-06	0.000295761	8.28131e-06	0.000119913	0.000118304	0	0	0
149	148	6.20652e-05	1e-18	1e-18	28.8995	9.96657e-05	9.99983e-08	0.0180997	2.83742e-05	1.74903e-05	9.93052e-07	52.6991	1e-18	1e-18	6.99988e-07	1e-18	1.99997e-05	1e-18	1.31648e-05	1.8166e-05	0.0170704	2.11885e-06	1.59819e-06	0.266993	0.590005	2.61264e-05	0.0440016	0.000289904	0.000295749	0.000295749	0.000295749	8.28097e-06	0.000295749	0.000768947	4.73198e-05	4.73198e-05	4.73198e-05	0.000295749	0.000295749	0.000295749	0.000295749	8.28097e-06	0.000295749	8.28097e-06	0.000119961	0.0001183	0	0	0
150	149	6.20652e-05	1e-18	1e-18	28.8995	9.96549e-05	9.99983e-08	0.0180997	2.83742e-05	1.74903e-05	9.93052e-07	52.6991	1e-18	1e-18	6.99988e-07	1e-18	1.99997e-05	1e-18	1.31825e-05	1.82336e-05	0.0170704	2.11885e-06	1.59819e-06	0.266993	0.590005	2.61291e-05	0.0440016	0.000289877	0.000295737	0.000295737	0.000295737	8.28062e-06	0.000295737	0.000768915	4.73179e-05	4.73179e-05	4.73179e-05	0.000295737	0.000295737	0.000295737	0.000295737	8.28062e-06	0.000295737	8.28062e-06	0.00012001	0.000118295	0	0	0
151	150	6.20652e-05	1e-18	1e-18	28.8995	9.96442e-05	9.99983e-08	0.0180997	2.83742e-05	1.74903e-05	9.93052e-07	52.6991	1e-18	1e-18	6.99988e-07	1e-18	1.99997e-05	1e-18	1.32003e-05	1.83015e-05	0.0170704	2.11885e-06	1.59819e-06	0.266993	0.590005	2.61315e-05	0.0440016	0.000289852	0.000295724	0.000295724	0.000295724	8.28028e-06	0.000295724	0.000768883	4.73159e-05	4.73159e-05	4.73159e-05	0.000295724	0.000295724	0.000295724	0.000295724	8.28028e-06	0.000295724	8.28028e-06	0.000120059	0.00011829	0	0	0
152	151	6.20652e-05	1e-18	1e-18	28.8995	9.96334e-05	9.99983e-08	0.0180997	2.83742e-05	1.74903e-05	9.93052e-07	52.6991	1e-18	1e-18	6.99988e-07	1e-18	1.99997e-05	1e-18	1.32182e-05	1.83696e-05	0.0170704	2.11885e-06	1.59819e-06	0.266993	0.590005	2.61337e-05	0.0440016	0.000289826	0.000295712	0.000295712	0.000295712	8.27994e-06	0.000295712	0.000768852	4.7314e-05	4.7314e-05	4.7314e-05	0.000295712	0.000295712	0.000295712	0.000295712	8.27994e-06	0.000295712	8.27994e-06	0.000120108	0.000118285	0	0	0
153	152	6.20652e-05	1e-18	1e-18	28.8995	9.96226e-05	9.99983e-08	0.0180997	2.83742e-05	1.74903e-05	9.93052e-07	52.6991	1e-18	1e-18	6.99988e-07	1e-18	1.99997e-05	1e-18	1.32361e-05	1.84379e-05	0.0170704	2.11885e-06	1.59819e-06	0.266993	0.590005	2.61357e-05	0.0440017	0.0002898	0.0002957	0.0002957	0.0002957	8.2796e-06	0.0002957	0.00076882	4.7312e-05	4.7312e-05	4.7312e-05	0.0002957	0.0002957	0.0002957	0.0002957	8.2796e-06	0.0002957	8.2796e-06	0.000120157	0.00011828	0	0	0
154	153	6.20652e-05	1e-18	1e-18	28.8995	9.96117e-05	9.99983e-08	0.0180997	2.83742e-05	1.74903e-05	9.93052e-07	52.6991	1e-18	1e-18	6.99988e-07	1e-18	1.99997e-05	1e-18	1.3254e-05	1.85064e-05	0.0170704	2.11885e-06	1.59819e-06	0.266993	0.590005	2.61375e-05	0.0440017	0.000289775	0.000295688	0.000295688	0.000295688	8.27926e-06	0.000295688	0.000768788	4.731e-05	4.731e-05	4.731e-05	0.000295688	0.000295688	0.000295688	0.000295688	8.27926e-06	0.000295688	8.27926e-06	0.000120206	0.000118275	0	0	0
155	154	6.20652e-05	1e-18	1e-18	28.8995	9.96008e-05	9.99983e-08	0.0180997	2.83742e-05	1.74903e-05	9.93052e-07	52.6991	1e-18	1e-18	6.99988e-07	1e-18	1.99997e-05	1e-18	1.3272e-05	1.85751e-05	0.0170704	2.11885e-06	1.59819e-06	0.266993	0.590005	2.61392e-05	0.0440017	0.000289749	0.000295676	0.000295676	0.000295676	8.27892e-06	0.000295676	0.000768757	4.73081e-05	4.73081e-05	4.73081e-05	0.000295676	0.000295676	0.000295676	0.000295676	8.27892e-06	0.000295676	8.27892e-06	0.000120256	0.00011827	0	0	0
156	155	6.20652e-05	1e-18	1e-18	28.8995	9.95899e-05	9.99983e-08	0.0180997	2.83742e-05	1.74903e-05	9.93052e-07	52.6991	1e-18	1e-18	6.99988e-07	1e-18	1.99997e-05	1e-18	1.32901e-05	1.86439e-05	0.0170704	2.11885e-06	1.59819e-06	0.266993	0.590005	2.61407e-05	0.0440017	0.000289724	0.000295663	0.000295663	0.000295663	8.27858e-06	0.000295663	0.000768725	4.73061e-05	4.73061e-05	4.73061e-05	0.000295663	0.000295663	0.000295663	0.000295663	8.27858e-06	0.000295663	8.27858e-06	0.000120306	0.000118265	0	0	0
157	156	6.20652e-05	1e-18	1e-18	28.8995	9.95789e-05	9.99983e-08	0.0180997	2.83742e-05	1.74903e-05	9.93052e-07	52.6991	1e-18	1e-18	6.99988e-07	1e-18	1.99997e-05	1e-18	1.33082e-05	1.87129e-05	0.0170704	2.11885e-06	1.59819e-06	0.266993	0.590005	2.61421e-05	0.0440017	0.000289699	0.000295651	0.000295651	0.000295651	8.27823e-06	0.000295651	0.000768693	4.73042e-05	4.73042e-05	4.73042e-05	0.000295651	0.000295651	0.000295651	0.000295651	8.27823e-06	0.000295651	8.27823e-06	0.000120355	0.00011826	0	0	0
158	157	6.20652e-05	1e-18	1e-18	28.8995	9.9568e-05	9.99983e-08	0.0180997	2.83742e-05	1.74903e-05	9.93052e-07	52.6991	1e-18	1e-18	6.99988e-07	1e-18	1.99997e-05	1e-18	1.33263e-05	1.8782e-05	0.0170704	2.11885e-06	1.59819e-06	0.266993	0.590005	2.61434e-05	0.0440017	0.000289674	0.000295639	0.000295639	0.000295639	8.27789e-06	0.000295639	0.000768662	4.73022e-05	4.73022e-05	4.73022e-05	0.000295639	0.000295639	0.000295639	0.000295639	8.27789e-06	0.000295639	8.27789e-06	0.000120405	0.000118256	0	0	0
159	158	6.20652e-05	1e-18	1e-18	28.8995	9.9557e-05	9.99983e-08	0.0180997	2.83742e-05	1.74903e-05	9.93052e-07	52.6991	1e-18	1e-18	6.99988e-07	1e-18	1.99997e-05	1e-18	1.33445e-05	1.88513e-05	0.0170704	2.11885e-06	1.59819e-06	0.266993	0.590005	2.61446e-05	0.0440017	0.000289649	0.000295627	0.000295627	0.000295627	8.27755e-06	0.000295627	0.00076863	4.73003e-05	4.73003e-05	4.73003e-05	0.000295627	0.000295627	0.000295627	0.000295627	8.27755e-06	0.000295627	8.27755e-06	0.000120455	0.000118251	0	0	0
160	159	6.20652e-05	1e-18	1e-18	28.8995	9.9546e-05	9.99983e-08	0.0180997	2.83742e-05	1.74903e-05	9.93052e-07	52.6991	1e-18	1e-18	6.99988e-07	1e-18	1.99997e-05	1e-18	1.33626e-05	1.89206e-05	0.0170704	2.11885e-06	1.59819e-06	0.266993	0.590005	2.61456e-05	0.0440018	0.000289625	0.000295615	0.000295615	0.000295615	8.27721e-06	0.000295615	0.000768598	4.72983e-05	4.72983e-05	4.72983e-05	0.000295615	0.000295615	0.000295615	0.000295615	8.27721e-06	0.000295615	8.27721e-06	0.000120505	0.000118246	0	0	0
161	160	6.20652e-05	1e-18	1e-18	28.8995	9.9535e-05	9.99983e-08	0.0180997	2.83742e-05	1.74903e-05	9.93052e-07	52.6991	1e-18	1e-18	6.99988e-07	1e-18	1.99997e-05	1e-18	1.33809e-05	1.89901e-05	0.0170704	2.11885e-06	1.59819e-06	0.266993	0.590005	2.61466e-05	0.0440018	0.0002896	0.000295602	0.000295602	0.000295602	8.27687e-06	0.000295602	0.000768566	4.72964e-05	4.72964e-05	4.72964e-05	0.000295602	0.000295602	0.000295602	0.000295602	8.27687e-06	0.000295602	8.27687e-06	0.000120555	0.000118241	0	0	0
162	161	6.20652e-05	1e-18	1e-18	28.8995	9.9524e-05	9.99983e-08	0.0180997	2.83742e-05	1.74903e-05	9.93052e-07	52.6991	1e-18	1e-18	6.99988e-07	1e-18	1.99997e-05	1e-18	1.33991e-05	1.90596e-05	0.0170704	2.11885e-06	1.59819e-06	0.266993	0.590005	2.61475e-05	0.0440018	0.000289575	0.00029559	0.00029559	0.00029559	8.27653e-06	0.00029559	0.000768535	4.72944e-05	4.72944e-05	4.72944e-05	0.00029559	0.00029559	0.00029559	0.00029559	8.27653e-06	0.00029559	8.27653e-06	0.000120605	0.000118236	0	0	0
163	162	6.20652e-05	1e-18	1e-18	28.8995	9.95129e-05	9.99983e-08	0.0180997	2.83742e-05	1.74903e-05	9.93052e-07	52.6991	1e-18	1e-18	6.99988e-07	1e-18	1.99997e-05	1e-18	1.34173e-05	1.91292e-05	0.0170704	2.11885e-06	1.59819e-06	0.266992	0.590005	2.61484e-05	0.0440018	0.000289551	0.000295578	0.000295578	0.000295578	8.27619e-06	0.000295578	0.000768503	4.72925e-05	4.72925e-05	4.72925e-05	0.000295578	0.000295578	0.000295578	0.000295578	8.27619e-06	0.000295578	8.27619e-06	0.000120655	0.000118231	0	0	0
164	163	6.20652e-05	1e-18	1e-18	28.8995	9.95019e-05	9.99983e-08	0.0180997	2.83742e-05	1.74903e-05	9.93052e-07	52.6991	1e-18	1e-18	6.99988e-07	1e-18	1.99997e-05	1e-18	1.34356e-05	1.91989e-05	0.0170704	2.11885e-06	1.59819e-06	0.266992	0.590005	2.61492e-05	0.0440018	0.000289526	0.000295566	0.000295566	0.000295566	8.27585e-06	0.000295566	0.000768471	4.72905e-05	4.72905e-05	4.72905e-05	0.000295566	0.000295566	0.000295566	0.000295566	8.27585e-06	0.000295566	8.27585e-06	0.000120706	0.000118226	0	0	0
165	164	6.20652e-05	1e-18	1e-18	28.8995	9.94908e-05	9.99983e-08	0.0180997	2.83742e-05	1.74903e-05	9.93052e-07	52.6991	1e-18	1e-18	6.99988e-07	1e-18	1.99997e-05	1e-18	1.34539e-05	1.92686e-05	0.0170704	2.11885e-06	1.59819e-06	0.266992	0.590005	2.61499e-05	0.0440018	0.000289502	0.000295554	0.000295554	0.000295554	8.2755e-06	0.000295554	0.00076844	4.72886e-05	4.72886e-05	4.72886e-05	0.000295554	0.000295554	0.000295554	0.000295554	8.2755e-06	0.000295554	8.2755e-06	0.000120756	0.000118221	0	0	0
166	165	6.20652e-05	1e-18	1e-18	28.8995	9.94798e-05	9.99983e-08	0.0180997	2.83742e-05	1.74903e-05	9.93052e-07	52.6991	1e-18	1e-18	6.99988e-07	1e-18	1.99997e-05	1e-18	1.34722e-05	1.93384e-05	0.0170704	2.11885e-06	1.59819e-06	0.266992	0.590005	2.61505e-05	0.0440019	0.000289477	0.000295542	0.000295542	0.000295542	8.27516e-06	0.000295542	0.000768408	4.72867e-05	4.72867e-05	4.72867e-05	0.000295542	0.000295542	0.000295542	0.000295542	8.27516e-06	0.000295542	8.27516e-06	0.000120806	0.000118217	0	0	0
167	166	6.20652e-05	1e-18	1e-18	28.8995	9.94687e-05	9.99983e-08	0.0180997	2.83742e-05	1.74903e-05	9.93052e-07	52.6991	1e-18	1e-18	6.99988e-07	1e-18	1.99997e-05	1e-18	1.34905e-05	1.94083e-05	0.0170704	2.11885e-06	1.59819e-06	0.266992	0.590005	2.61511e-05	0.0440019	0.000289453	0.000295529	0.000295529	0.000295529	8.27482e-06	0.000295529	0.000768376	4.72847e-05	4.72847e-05	4.72847e-05	0.000295529	0.000295529	0.000295529	0.000295529	8.27482e-06	0.000295529	8.27482e-06	0.000120857	0.000118212	0	0	0
168	167	6.20652e-05	1e-18	1e-18	28.8995	9.94576e-05	9.99983e-08	0.0180997	2.83742e-05	1.74903e-05	9.93052e-07	52.6991	1e-18	1e-18	6.99988e-07	1e-18	1.99997e-05	1e-18	1.35088e-05	1.94782e-05	0.0170704	2.11885e-06	1.59819e-06	0.266992	0.590005	2.61517e-05	0.0440019	0.000289429	0.000295517	0.000295517	0.000295517	8.27448e-06	0.000295517	0.000768345	4.72828e-05	4.72828e-05	4.72828e-05	0.000295517	0.000295517	0.000295517	0.000295517	8.27448e-06	0.000295517	8.27448e-06	0.000120907	0.000118207	0	0	0
169	168	6.20652e-05	1e-18	1e-18	28.8995	9.94465e-05	9.99983e-08	0.0180997	2.83742e-05	1.74903e-05	9.93052e-07	52.6991	1e-18	1e-18	6.99988e-07	1e-18	1.99997e-05	1e-18	1.35272e-05	1.95481e-05	0.0170704	2.11885e-06	1.59819e-06	0.266992	0.590005	2.61522e-05	0.0440019	0.000289404	0.000295505	0.000295505	0.000295505	8.27414e-06	0.000295505	0.000768313	4.72808e-05	4.72808e-05	4.72808e-05	0.000295505	0.000295505	0.000295505	0.000295505	8.27414e-06	0.000295505	8.27414e-06	0.000120958	0.000118202	0	0	0
170	169	6.20652e-05	1e-18	1e-18	28.8995	9.94354e-05	9.99983e-08	0.0180997	2.83742e-05	1.74903e-05	9.93052e-07	52.6991	1e-18	1e-18	6.99988e-07	1e-18	1.99997e-05	1e-18	1.35455e-05	1.96181e-05	0.0170704	2.11885e-06	1.59819e-06	0.266992	0.590005	2.61527e-05	0.0440019	0.00028938	0.000295493	0.000295493	0.000295493	8.2738e-06	0.000295493	0.000768281	4.72789e-05	4.72789e-05	4.72789e-05	0.000295493	0.000295493	0.000295493	0.000295493	8.2738e-06	0.000295493	8.2738e-06	0.000121008	0.000118197	0	0	0
171	170	6.20652e-05	1e-18	1e-18	28.8995	9.94244e-05	9.99983e-08	0.0180997	2.83742e-05	1.74903e-05	9.93052e-07	52.6991	1e-18	1e-18	6.99988e-07	1e-18	1.99997e-05	1e-18	1.35639e-05	1.96881e-05	0.0170704	2.11885e-06	1.59819e-06	0.266992	0.590005	2.61532e-05	0.0440019	0.000289356	0.000295481	0.000295481	0.000295481	8.27346e-06	0.000295481	0.00076825	4.72769e-05	4.72769e-05	4.72769e-05	0.000295481	0.000295481	0.000295481	0.000295481	8.27346e-06	0.000295481	8.27346e-06	0.000121059	0.000118192	0	0	0
172	171	6.20652e-05	1e-18	1e-18	28.8995	9.94132e-05	9.99983e-08	0.0180997	2.83742e-05	1.74903e-05	9.93052e-07	52.6991	1e-18	1e-18	6.99988e-07	1e-18	1.99997e-05	1e-18	1.35823e-05	1.97582e-05	0.0170704	2.11885e-06	1.59819e-06	0.266992	0.590005	2.61537e-05	0.044002	0.000289332	0.000295468	0.000295468	0.000295468	8.27312e-06	0.000295468	0.000768218	4.7275e-05	4.7275e-05	4.7275e-05	0.000295468	0.000295468	0.000295468	0.000295468	8.27312e-06	0.000295468	8.27312e-06	0.000121109	0.000118187	0	0	0
173	172	6.20652e-05	1e-18	1e-18	28.8995	9.94021e-05	9.99983e-08	0.0180997	2.83742e-05	1.74903e-05	9.93052e-07	52.6991	1e-18	1e-18	6.99988e-07	1e-18	1.99997e-05	1e-18	1.36006e-05	1.98282e-05	0.0170704	2.11885e-06	1.59819e-06	0.266992	0.590005	2.61541e-05	0.044002	0.000289307	0.000295456	0.000295456	0.000295456	8.27278e-06	0.000295456	0.000768186	4.7273e-05	4.7273e-05	4.7273e-05	0.000295456	0.000295456	0.000295456	0.000295456	8.27278e-06	0.000295456	8.27278e-06	0.00012116	0.000118183	0	0	0
174	173	6.20652e-05	1e-18	1e-18	28.8995	9.9391e-05	9.99983e-08	0.0180997	2.83742e-05	1.74903e-05	9.93052e-07	52.6991	1e-18	1e-18	6.99988e-07	1e-18	1.99997e-05	1e-18	1.3619e-05	1.98983e-05	0.0170704	2.11885e-06	1.59819e-06	0.266992	0.590005	2.61544e-05	0.044002	0.000289283	0.000295444	0.000295444	0.000295444	8.27244e-06	0.000295444	0.000768155	4.72711e-05	4.72711e-05	4.72711e-05	0.000295444	0.000295444	0.000295444	0.000295444	8.27244e-06	0.000295444	8.27244e-06	0.00012121	0.000118178	0	0	0
175	174	6.20652e-05	1e-18	1e-18	28.8995	9.93799e-05	9.99983e-08	0.0180997	2.83742e-05	1.74903e-05	9.93052e-07	52.6991	1e-18	1e-18	6.99988e-07	1e-18	1.99997e-05	1e-18	1.36374e-05	1.99685e-05	0.0170704	2.11885e-06	1.59819e-06	0.266992	0.590005	2.61548e-05	0.044002	0.000289259	0.000295432	0.000295432	0.000295432	8.27209e-06	0.000295432	0.000768123	4.72691e-05	4.72691e-05	4.72691e-05	0.000295432	0.000295432	0.000295432	0.000295432	8.27209e-06	0.000295432	8.27209e-06	0.000121261	0.000118173	0	0	0
176	175	6.20652e-05	1e-18	1e-18	28.8995	9.93688e-05	9.99983e-08	0.0180997	2.83742e-05	1.74903e-05	9.93052e-07	52.6991	1e-18	1e-18	6.99988e-07	1e-18	1.99997e-05	1e-18	1.36558e-05	2.00386e-05	0.0170704	2.11885e-06	1.59819e-06	0.266992	0.590005	2.61552e-05	0.044002	0.000289235	0.00029542	0.00029542	0.00029542	8.27175e-06	0.00029542	0.000768091	4.72672e-05	4.72672e-05	4.72672e-05	0.00029542	0.00029542	0.00029542	0.00029542	8.27175e-06	0.00029542	8.27175e-06	0.000121311	0.000118168	0	0	0
177	176	6.20652e-05	1e-18	1e-18	28.8995	9.93577e-05	9.99983e-08	0.0180997	2.83742e-05	1.74903e-05	9.93052e-07	52.6991	1e-18	1e-18	6.99988e-07	1e-18	1.99997e-05	1e-18	1.36742e-05	2.01088e-05	0.0170704	2.11885e-06	1.59819e-06	0.266992	0.590005	2.61555e-05	0.044002	0.000289211	0.000295408	0.000295408	0.000295408	8.27141e-06	0.000295408	0.00076806	4.72652e-05	4.72652e-05	4.72652e-05	0.000295408	0.000295408	0.000295408	0.000295408	8.27141e-06	0.000295408	8.27141e-06	0.000121362	0.000118163	0	0	0
178	177	6.20652e-05	1e-18	1e-18	28.8995	9.93466e-05	9.99983e-08	0.0180997	2.83742e-05	1.74903e-05	9.93052e-07	52.6991	1e-18	1e-18	6.99988e-07	1e-18	1.99997e-05	1e-18	1.36926e-05	2.01789e-05	0.0170704	2.11885e-06	1.59819e-06	0.266991	0.590005	2.61558e-05	0.044002	0.000289187	0.000295395	0.000295395	0.000295395	8.27107e-06	0.000295395	0.000768028	4.72633e-05	4.72633e-05	4.72633e-05	0.000295395	0.000295395	0.000295395	0.000295395	8.27107e-06	0.000295395	8.27107e-06	0.000121412	0.000118158	0	0	0
179	178	6.20652e-05	1e-18	1e-18	28.8995	9.93354e-05	9.99983e-08	0.0180997	2.83742e-05	1.74903e-05	9.93052e-07	52.6991	1e-18	1e-18	6.99988e-07	1e-18	1.99997e-05	1e-18	1.3711e-05	2.02491e-05	0.0170704	2.11885e-06	1.59819e-06	0.266991	0.590005	2.61561e-05	0.0440021	0.000289163	0.000295383	0.000295383	0.000295383	8.27073e-06	0.000295383	0.000767996	4.72613e-05	4.72613e-05	4.72613e-05	0.000295383	0.000295383	0.000295383	0.000295383	8.27073e-06	0.000295383	8.27073e-06	0.000121463	0.000118153	0	0	0
180	179	6.20652e-05	1e-18	1e-18	28.8995	9.93243e-05	9.99983e-08	0.0180997	2.83742e-05	1.74903e-05	9.93052e-07	52.6991	1e-18	1e-18	6.99988e-07	1e-18	1.99997e-05	1e-18	1.37294e-05	2.03193e-05	0.0170704	2.11885e-06	1.59819e-06	0.266991	0.590005	2.61564e-05	0.0440021	0.000289138	0.000295371	0.000295371	0.000295371	8.27039e-06	0.000295371	0.000767965	4.72594e-05	4.72594e-05	4.72594e-05	0.000295371	0.000295371	0.000295371	0.000295371	8.27039e-06	0.000295371	8.27039e-06	0.000121514	0.000118148	0	0	0
181	180	6.20652e-05	1e-18	1e-18	28.8995	9.93132e-05	9.99983e-08	0.0180997	2.83742e-05	1.74903e-05	9.93052e-07	52.6991	1e-18	1e-18	6.99988e-07	1e-18	1.99997e-05	1e-18	1.37479e-05	2.03895e-05	0.0170704	2.11885e-06	1.59819e-06	0.266991	0.590005	2.61567e-05	0.0440021	0.000289114	0.000295359	0.000295359	0.000295359	8.27005e-06	0.000295359	0.000767933	4.72574e-05	4.72574e-05	4.72574e-05	0.000295359	0.000295359	0.000295359	0.000295359	8.27005e-06	0.000295359	8.27005e-06	0.000121564	0.000118144	0	0	0
182	181	6.20652e-05	1e-18	1e-18	28.8995	9.93021e-05	9.99983e-08	0.0180997	2.83742e-05	1.74903e-05	9.93052e-07	52.6991	1e-18	1e-18	6.99988e-07	1e-18	1.99997e-05	1e-18	1.37663e-05	2.04598e-05	0.0170704	2.11885e-06	1.59819e-06	0.266991	0.590005	2.61569e-05	0.0440021	0.00028909	0.000295347	0.000295347	0.000295347	8.26971e-06	0.000295347	0.000767901	4.72555e-05	4.72555e-05	4.72555e-05	0.000295347	0.000295347	0.000295347	0.000295347	8.26971e-06	0.000295347	8.26971e-06	0.000121615	0.000118139	0	0	0
183	182	6.20652e-05	1e-18	1e-18	28.8995	9.92909e-05	9.99983e-08	0.0180997	2.83742e-05	1.74903e-05	9.93052e-07	52.6991	1e-18	1e-18	6.99988e-07	1e-18	1.99997e-05	1e-18	1.37847e-05	2.053e-05	0.0170704	2.11885e-06	1.59819e-06	0.266991	0.590005	2.61572e-05	0.0440021	0.000289066	0.000295335	0.000295335	0.000295335	8.26937e-06	0.000295335	0.00076787	4.72535e-05	4.72535e-05	4.72535e-05	0.000295335	0.000295335	0.000295335	0.000295335	8.26937e-06	0.000295335	8.26937e-06	0.000121666	0.000118134	0	0	0
184	183	6.20652e-05	1e-18	1e-18	28.8995	9.92798e-05	9.99983e-08	0.0180997	2.83742e-05	1.74903e-05	9.93052e-07	52.6991	1e-18	1e-18	6.99988e-07	1e-18	1.99997e-05	1e-18	1.38031e-05	2.06002e-05	0.0170704	2.11885e-06	1.59819e-06	0.266991	0.590005	2.61574e-05	0.0440021	0.000289042	0.000295322	0.000295322	0.000295322	8.26903e-06	0.000295322	0.000767838	4.72516e-05	4.72516e-05	4.72516e-05	0.000295322	0.000295322	0.000295322	0.000295322	8.26903e-06	0.000295322	8.26903e-06	0.000121716	0.000118129	0	0	0
185	184	6.20652e-05	1e-18	1e-18	28.8995	9.92687e-05	9.99983e-08	0.0180997	2.83742e-05	1.74903e-05	9.93052e-07	52.6991	1e-18	1e-18	6.99988e-07	1e-18	1.99997e-05	1e-18	1.38216e-05	2.06705e-05	0.0170704	2.11885e-06	1.59819e-06	0.266991	0.590005	2.61577e-05	0.0440022	0.000289018	0.00029531	0.00029531	0.00029531	8.26868e-06	0.00029531	0.000767806	4.72496e-05	4.72496e-05	4.72496e-05	0.00029531	0.00029531	0.00029531	0.00029531	8.26868e-06	0.00029531	8.26868e-06	0.000121767	0.000118124	0	0	0
186	185	6.20652e-05	1e-18	1e-18	28.8995	9.92575e-05	9.99983e-08	0.0180997	2.83742e-05	1.74903e-05	9.93052e-07	52.6991	1e-18	1e-18	6.99988e-07	1e-18	1.99997e-05	1e-18	1.384e-05	2.07407e-05	0.0170704	2.11885e-06	1.59819e-06	0.266991	0.590005	2.61579e-05	0.0440022	0.000288994	0.000295298	0.000295298	0.000295298	8.26834e-06	0.000295298	0.000767775	4.72477e-05	4.72477e-05	4.72477e-05	0.000295298	0.000295298	0.000295298	0.000295298	8.26834e-06	0.000295298	8.26834e-06	0.000121817	0.000118119	0	0	0
187	186	6.20652e-05	1e-18	1e-18	28.8995	9.92464e-05	9.99983e-08	0.0180997	2.83742e-05	1.74903e-05	9.93052e-07	52.6991	1e-18	1e-18	6.99988e-07	1e-18	1.99997e-05	1e-18	1.38584e-05	2.0811e-05	0.0170704	2.11885e-06	1.59819e-06	0.266991	0.590005	2.61581e-05	0.0440022	0.00028897	0.000295286	0.000295286	0.000295286	8.268e-06	0.000295286	0.000767743	4.72457e-05	4.72457e-05	4.72457e-05	0.000295286	0.000295286	0.000295286	0.000295286	8.268e-06	0.000295286	8.268e-06	0.000121868	0.000118114	0	0	0
188	187	6.20652e-05	1e-18	1e-18	28.8995	9.92353e-05	9.99983e-08	0.0180997	2.83742e-05	1.74903e-05	9.93052e-07	52.6991	1e-18	1e-18	6.99988e-07	1e-18	1.99997e-05	1e-18	1.38769e-05	2.08813e-05	0.0170704	2.11885e-06	1.59819e-06	0.266991	0.590005	2.61584e-05	0.0440022	0.000288946	0.000295274	0.000295274	0.000295274	8.26766e-06	0.000295274	0.000767711	4.72438e-05	4.72438e-05	4.72438e-05	0.000295274	0.000295274	0.000295274	0.000295274	8.26766e-06	0.000295274	8.26766e-06	0.000121919	0.000118109	0	0	0
189	188	6.20652e-05	1e-18	1e-18	28.8995	9.92241e-05	9.99983e-08	0.0180997	2.83742e-05	1.74903e-05	9.93052e-07	52.6991	1e-18	1e-18	6.99988e-07	1e-18	1.99997e-05	1e-18	1.38953e-05	2.09515e-05	0.0170704	2.11885e-06	1.59819e-06	0.266991	0.590005	2.61586e-05	0.0440022	0.000288922	0.000295261	0.000295261	0.000295261	8.26732e-06	0.000295261	0.00076768	4.72418e-05	4.72418e-05	4.72418e-05	0.000295261	0.000295261	0.000295261	0.000295261	8.26732e-06	0.000295261	8.26732e-06	0.000121969	0.000118105	0	0	0
190	189	6.20652e-05	1e-18	1e-18	28.8995	9.9213e-05	9.99983e-08	0.0180997	2.83742e-05	1.74903e-05	9.93052e-07	52.6991	1e-18	1e-18	6.99988e-07	1e-18	1.99997e-05	1e-18	1.39137e-05	2.10218e-05	0.0170704	2.11885e-06	1.59819e-06	0.266991	0.590005	2.61588e-05	0.0440022	0.000288898	0.000295249	0.000295249	0.000295249	8.26698e-06	0.000295249	0.000767648	4.72399e-05	4.72399e-05	4.72399e-05	0.000295249	0.000295249	0.000295249	0.000295249	8.26698e-06	0.000295249	8.26698e-06	0.00012202	0.0001181	0	0	0
191	190	6.20652e-05	1e-18	1e-18	28.8995	9.92019e-05	9.99983e-08	0.0180997	2.83742e-05	1.74903e-05	9.93052e-07	52.6991	1e-18	1e-18	6.99988e-07	1e-18	1.99997e-05	1e-18	1.39322e-05	2.10921e-05	0.0170704	2.11885e-06	1.59819e-06	0.266991	0.590005	2.6159e-05	0.0440023	0.000288874	0.000295237	0.000295237	0.000295237	8.26664e-06	0.000295237	0.000767617	4.72379e-05	4.72379e-05	4.72379e-05	0.000295237	0.000295237	0.000295237	0.000295237	8.26664e-06	0.000295237	8.26664e-06	0.000122071	0.000118095	0	0	0
192	191	6.20652e-05	1e-18	1e-18	28.8995	9.91907e-05	9.99983e-08	0.0180997	2.83742e-05	1.74903e-05	9.93052e-07	52.6991	1e-18	1e-18	6.99988e-07	1e-18	1.99997e-05	1e-18	1.39506e-05	2.11624e-05	0.0170704	2.11885e-06	1.59819e-06	0.266991	0.590005	2.61592e-05	0.0440023	0.00028885	0.000295225	0.000295225	0.000295225	8.2663e-06	0.000295225	0.000767585	4.7236e-05	4.7236e-05	4.7236e-05	0.000295225	0.000295225	0.000295225	0.000295225	8.2663e-06	0.000295225	8.2663e-06	0.000122121	0.00011809	0	0	0
193	192	6.20652e-05	1e-18	1e-18	28.8995	9.91796e-05	9.99983e-08	0.0180997	2.83742e-05	1.74903e-05	9.93052e-07	52.6991	1e-18	1e-18	6.99988e-07	1e-18	1.99997e-05	1e-18	1.39691e-05	2.12327e-05	0.0170704	2.11885e-06	1.59819e-06	0.26699	0.590005	2.61594e-05	0.0440023	0.000288826	0.000295213	0.000295213	0.000295213	8.26596e-06	0.000295213	0.000767553	4.7234e-05	4.7234e-05	4.7234e-05	0.000295213	0.000295213	0.000295213	0.000295213	8.26596e-06	0.000295213	8.26596e-06	0.000122172	0.000118085	0	0	0
194	193	6.20652e-05	1e-18	1e-18	28.8995	9.91685e-05	9.99983e-08	0.0180997	2.83742e-05	1.74903e-05	9.93052e-07	52.6991	1e-18	1e-18	6.99988e-07	1e-18	1.99997e-05	1e-18	1.39875e-05	2.1303e-05	0.0170704	2.11885e-06	1.59819e-06	0.26699	0.590005	2.61596e-05	0.0440023	0.000288802	0.000295201	0.000295201	0.000295201	8.26562e-06	0.000295201	0.000767522	4.72321e-05	4.72321e-05	4.72321e-05	0.000295201	0.000295201	0.000295201	0.000295201	8.26562e-06	0.000295201	8.26562e-06	0.000122223	0.00011808	0	0	0
195	194	6.20652e-05	1e-18	1e-18	28.8995	9.91573e-05	9.99983e-08	0.0180997	2.83742e-05	1.74903e-05	9.93052e-07	52.6991	1e-18	1e-18	6.99988e-07	1e-18	1.99997e-05	1e-18	1.40059e-05	2.13733e-05	0.0170704	2.11885e-06	1.59819e-06	0.26699	0.590005	2.61598e-05	0.0440023	0.000288778	0.000295188	0.000295188	0.000295188	8.26528e-06	0.000295188	0.00076749	4.72302e-05	4.72302e-05	4.72302e-05	0.000295188	0.000295188	0.000295188	0.000295188	8.26528e-06	0.000295188	8.26528e-06	0.000122273	0.000118075	0	0	0
196	195	6.20652e-05	1e-18	1e-18	28.8995	9.91462e-05	9.99983e-08	0.0180997	2.83742e-05	1.74903e-05	9.93052e-07	52.6991	1e-18	1e-18	6.99988e-07	1e-18	1.99997e-05	1e-18	1.40244e-05	2.14436e-05	0.0170704	2.11885e-06	1.59819e-06	0.26699	0.590005	2.61599e-05	0.0440023	0.000288754	0.000295176	0.000295176	0.000295176	8.26494e-06	0.000295176	0.000767458	4.72282e-05	4.72282e-05	4.72282e-05	0.000295176	0.000295176	0.000295176	0.000295176	8.26494e-06	0.000295176	8.26494e-06	0.000122324	0.000118071	0	0	0
197	196	6.20652e-05	1e-18	1e-18	28.8995	9.91351e-05	9.99983e-08	0.0180997	2.83742e-05	1.74903e-05	9.93052e-07	52.6991	1e-18	1e-18	6.99988e-07	1e-18	1.99997e-05	1e-18	1.40428e-05	2.15139e-05	0.0170704	2.11885e-06	1.59819e-06	0.26699	0.590005	2.61601e-05	0.0440023	0.00028873	0.000295164	0.000295164	0.000295164	8.2646e-06	0.000295164	0.000767427	4.72263e-05	4.72263e-05	4.72263e-05	0.000295164	0.000295164	0.000295164	0.000295164	8.2646e-06	0.000295164	8.2646e-06	0.000122375	0.000118066	0	0	0
198	197	6.20652e-05	1e-18	1e-18	28.8995	9.91239e-05	9.99983e-08	0.0180997	2.83742e-05	1.74903e-05	9.93052e-07	52.6991	1e-18	1e-18	6.99988e-07	1e-18	1.99997e-05	1e-18	1.40613e-05	2.15842e-05	0.0170704	2.11885e-06	1.59819e-06	0.26699	0.590005	2.61603e-05	0.0440024	0.000288706	0.000295152	0.000295152	0.000295152	8.26425e-06	0.000295152	0.000767395	4.72243e-05	4.72243e-05	4.72243e-05	0.000295152	0.000295152	0.000295152	0.000295152	8.26425e-06	0.000295152	8.26425e-06	0.000122425	0.000118061	0	0	0
199	198	6.20652e-05	1e-18	1e-18	28.8995	9.91128e-05	9.99983e-08	0.0180997	2.83742e-05	1.74903e-05	9.93052e-07	52.6991	1e-18	1e-18	6.99988e-07	1e-18	1.99997e-05	1e-18	1.40797e-05	2.16545e-05	0.0170704	2.11885e-06	1.59819e-06	0.26699	0.590005	2.61605e-05	0.0440024	0.000288682	0.00029514	0.00029514	0.00029514	8.26391e-06	0.00029514	0.000767363	4.72224e-05	4.72224e-05	4.72224e-05	0.00029514	0.00029514	0.00029514	0.00029514	8.26391e-06	0.00029514	8.26391e-06	0.000122476	0.000118056	0	0	0
200	199	6.20652e-05	1e-18	1e-18	28.8995	9.91016e-05	9.99983e-08	0.0180997	2.83742e-05	1.74903e-05	9.93052e-07	52.6991	1e-18	1e-18	6.99988e-07	1e-18	1.99997e-05	1e-18	1.40982e-05	2.17248e-05	0.0170704	2.11885e-06	1.59819e-06	0.26699	0.590005	2.61607e-05	0.0440024	0.000288658	0.000295128	0.000295128	0.000295128	8.26357e-06	0.000295128	0.000767332	4.72204e-05	4.72204e-05	4.72204e-05	0.000295128	0.000295128	0.000295128	0.000295128	8.26357e-06	0.000295128	8.26357e-06	0.000122526	0.000118051	0	0	0
201	200	6.20652e-05	1e-18	1e-18	28.8995	9.90905e-05	9.99983e-08	0.0180997	2.83742e-05	1.74903e-05	9.93052e-07	52.6991	1e-18	1e-18	6.99988e-07	1e-18	1.99997e-05	1e-18	1.41166e-05	2.17951e-05	0.0170704	2.11885e-06	1.59819e-06	0.26699	0.590005	2.61608e-05	0.0440024	0.000288634	0.000295115	0.000295115	0.000295115	8.26323e-06	0.000295115	0.0007673	4.72185e-05	4.72185e-05	4.72185e-05	0.000295115	0.000295115	0.000295115	0.000295115	8.26323e-06	0.000295115	8.26323e-06	0.000122577	0.000118046	0	0	0
202	201	6.20652e-05	1e-18	1e-18	28.8995	9.90794e-05	9.99983e-08	0.0180997	2.83742e-05	1.74903e-05	9.93052e-07	52.6991	1e-18	1e-18	6.99988e-07	1e-18	1.99997e-05	1e-18	1.41351e-05	2.18654e-05	0.0170704	2.11885e-06	1.59819e-06	0.26699	0.590005	2.6161e-05	0.0440024	0.00028861	0.000295103	0.000295103	0.000295103	8.26289e-06	0.000295103	0.000767269	4.72165e-05	4.72165e-05	4.72165e-05	0.000295103	0.000295103	0.000295103	0.000295103	8.26289e-06	0.000295103	8.26289e-06	0.000122628	0.000118041	0	0	0
203	202	6.20652e-05	1e-18	1e-18	28.8995	9.90682e-05	9.99983e-08	0.0180997	2.83742e-05	1.74903e-05	9.93052e-07	52.6991	1e-18	1e-18	6.99988e-07	1e-18	1.99997e-05	1e-18	1.41535e-05	2.19357e-05	0.0170704	2.11885e-06	1.59819e-06	0.26699	0.590005	2.61612e-05	0.0440024	0.000288586	0.000295091	0.000295091	0.000295091	8.26255e-06	0.000295091	0.000767237	4.72146e-05	4.72146e-05	4.72146e-05	0.000295091	0.000295091	0.000295091	0.000295091	8.26255e-06	0.000295091	8.26255e-06	0.000122678	0.000118036	0	0	0
204	203	6.20652e-05	1e-18	1e-18	28.8995	9.90571e-05	9.99983e-08	0.0180997	2.83742e-05	1.74903e-05	9.93052e-07	52.6991	1e-18	1e-18	6.99988e-07	1e-18	1.99997e-05	1e-18	1.4172e-05	2.2006e-05	0.0170704	2.11885e-06	1.59819e-06	0.26699	0.590005	2.61613e-05	0.0440025	0.000288562	0.000295079	0.000295079	0.000295079	8.26221e-06	0.000295079	0.000767205	4.72126e-05	4.72126e-05	4.72126e-05	0.000295079	0.000295079	0.000295079	0.000295079	8.26221e-06	0.000295079	8.26221e-06	0.000122729	0.000118032	0	0	0
205	204	6.20652e-05	1e-18	1e-18	28.8995	9.9046e-05	9.99983e-08	0.0180997	2.83742e-05	1.74903e-05	9.93052e-07	52.6991	1e-18	1e-18	6.99988e-07	1e-18	1.99997e-05	1e-18	1.41904e-05	2.20763e-05	0.0170704	2.11885e-06	1.59819e-06	0.26699	0.590005	2.61615e-05	0.0440025	0.000288538	0.000295067	0.000295067	0.000295067	8.26187e-06	0.000295067	0.000767174	4.72107e-05	4.72107e-05	4.72107e-05	0.000295067	0.000295067	0.000295067	0.000295067	8.26187e-06	0.000295067	8.26187e-06	0.00012278	0.000118027	0	0	0
206	205	6.20652e-05	1e-18	1e-18	28.8995	9.90348e-05	9.99983e-08	0.0180997	2.83742e-05	1.74903e-05	9.93052e-07	52.6991	1e-18	1e-18	6.99988e-07	1e-18	1.99997e-05	1e-18	1.42089e-05	2.21466e-05	0.0170704	2.11885e-06	1.59819e-06	0.26699	0.590005	2.61617e-05	0.0440025	0.000288514	0.000295055	0.000295055	0.000295055	8.26153e-06	0.000295055	0.000767142	4.72087e-05	4.72087e-05	4.72087e-05	0.000295055	0.000295055	0.000295055	0.000295055	8.26153e-06	0.000295055	8.26153e-06	0.00012283	0.000118022	0	0	0
207	206	6.20652e-05	1e-18	1e-18	28.8995	9.90237e-05	9.99983e-08	0.0180997	2.83742e-05	1.74903e-05	9.93052e-07	52.6991	1e-18	1e-18	6.99988e-07	1e-18	1.99997e-05	1e-18	1.42273e-05	2.22169e-05	0.0170704	2.11885e-06	1.59819e-06	0.266989	0.590005	2.61618e-05	0.0440025	0.00028849	0.000295042	0.000295042	0.000295042	8.26119e-06	0.000295042	0.00076711	4.72068e-05	4.72068e-05	4.72068e-05	0.000295042	0.000295042	0.000295042	0.000295042	8.26119e-06	0.000295042	8.26119e-06	0.000122881	0.000118017	0	0	0
208	207	6.20652e-05	1e-18	1e-18	28.8995	9.90126e-05	9.99983e-08	0.0180997	2.83742e-05	1.74903e-05	9.93052e-07	52.6991	1e-18	1e-18	6.99988e-07	1e-18	1.99997e-05	1e-18	1.42458e-05	2.22872e-05	0.0170704	2.11885e-06	1.59819e-06	0.266989	0.590005	2.6162e-05	0.0440025	0.000288466	0.00029503	0.00029503	0.00029503	8.26085e-06	0.00029503	0.000767079	4.72048e-05	4.72048e-05	4.72048e-05	0.00029503	0.00029503	0.00029503	0.00029503	8.26085e-06	0.00029503	8.26085e-06	0.000122931	0.000118012	0	0	0
209	208	6.20652e-05	1e-18	1e-18	28.8995	9.90014e-05	9.99983e-08	0.0180997	2.83742e-05	1.74903e-05	9.93052e-07	52.6991	1e-18	1e-18	6.99988e-07	1e-18	1.99997e-05	1e-18	1.42642e-05	2.23575e-05	0.0170704	2.11885e-06	1.59819e-06	0.266989	0.590005	2.61622e-05	0.0440025	0.000288442	0.000295018	0.000295018	0.000295018	8.26051e-06	0.000295018	0.000767047	4.72029e-05	4.72029e-05	4.72029e-05	0.000295018	0.000295018	0.000295018	0.000295018	8.26051e-06	0.000295018	8.26051e-06	0.000122982	0.000118007	0	0	0
210	209	6.20652e-05	1e-18	1e-18	28.8995	9.89903e-05	9.99983e-08	0.0180997	2.83742e-05	1.74903e-05	9.93052e-07	52.6991	1e-18	1e-18	6.99988e-07	1e-18	1.99997e-05	1e-18	1.42827e-05	2.24278e-05	0.0170704	2.11885e-06	1.59819e-06	0.266989	0.590005	2.61623e-05	0.0440026	0.000288418	0.000295006	0.000295006	0.000295006	8.26017e-06	0.000295006	0.000767016	4.7201e-05	4.7201e-05	4.7201e-05	0.000295006	0.000295006	0.000295006	0.000295006	8.26017e-06	0.000295006	8.26017e-06	0.000123033	0.000118002	0	0	0
211	210	6.20652e-05	1e-18	1e-18	28.8995	9.89792e-05	9.99983e-08	0.0180997	2.83742e-05	1.74903e-05	9.93052e-07	52.6991	1e-18	1e-18	6.99988e-07	1e-18	1.99997e-05	1e-18	1.43011e-05	2.24981e-05	0.0170704	2.11885e-06	1.59819e-06	0.266989	0.590005	2.61625e-05	0.0440026	0.000288394	0.000294994	0.000294994	0.000294994	8.25983e-06	0.000294994	0.000766984	4.7199e-05	4.7199e-05	4.7199e-05	0.000294994	0.000294994	0.000294994	0.000294994	8.25983e-06	0.000294994	8.25983e-06	0.000123083	0.000117998	0	0	0
212	211	6.20652e-05	1e-18	1e-18	28.8995	9.8968e-05	9.99983e-08	0.0180997	2.83742e-05	1.74903e-05	9.93052e-07	52.6991	1e-18	1e-18	6.99988e-07	1e-18	1.99997e-05	1e-18	1.43196e-05	2.25684e-05	0.0170704	2.11885e-06	1.59819e-06	0.266989	0.590005	2.61626e-05	0.0440026	0.00028837	0.000294982	0.000294982	0.000294982	8.25949e-06	0.000294982	0.000766952	4.71971e-05	4.71971e-05	4.71971e-05	0.000294982	0.000294982	0.000294982	0.000294982	8.25949e-06	0.000294982	8.25949e-06	0.000123134	0.000117993	0	0	0
213	212	6.20652e-05	1e-18	1e-18	28.8995	9.89569e-05	9.99983e-08	0.0180997	2.83742e-05	1.74903e-05	9.93052e-07	52.6991	1e-18	1e-18	6.99988e-07	1e-18	1.99997e-05	1e-18	1.4338e-05	2.26387e-05	0.0170704	2.11885e-06	1.59819e-06	0.266989	0.590005	2.61628e-05	0.0440026	0.000288346	0.000294969	0.000294969	0.000294969	8.25915e-06	0.000294969	0.000766921	4.71951e-05	4.71951e-05	4.71951e-05	0.000294969	0.000294969	0.000294969	0.000294969	8.25915e-06	0.000294969	8.25915e-06	0.000123184	0.000117988	0	0	0
214	213	6.20652e-05	1e-18	1e-18	28.8995	9.89458e-05	9.99983e-08	0.0180997	2.83742e-05	1.74903e-05	9.93052e-07	52.6991	1e-18	1e-18	6.99988e-07	1e-18	1.99997e-05	1e-18	1.43565e-05	2.2709e-05	0.0170704	2.11885e-06	1.59819e-06	0.266989	0.590005	2.6163e-05	0.0440026	0.000288322	0.000294957	0.000294957	0.000294957	8.2588e-06	0.000294957	0.000766889	4.71932e-05	4.71932e-05	4.71932e-05	0.000294957	0.000294957	0.000294957	0.000294957	8.2588e-06	0.000294957	8.2588e-06	0.000123235	0.000117983	0	0	0
215	214	6.20652e-05	1e-18	1e-18	28.8995	9.89346e-05	9.99983e-08	0.0180997	2.83742e-05	1.74903e-05	9.93052e-07	52.6991	1e-18	1e-18	6.99988e-07	1e-18	1.99997e-05	1e-18	1.43749e-05	2.27793e-05	0.0170704	2.11885e-06	1.59819e-06	0.266989	0.590005	2.61631e-05	0.0440026	0.000288298	0.000294945	0.000294945	0.000294945	8.25846e-06	0.000294945	0.000766857	4.71912e-05	4.71912e-05	4.71912e-05	0.000294945	0.000294945	0.000294945	0.000294945	8.25846e-06	0.000294945	8.25846e-06	0.000123286	0.000117978	0	0	0
216	215	6.20652e-05	1e-18	1e-18	28.8995	9.89235e-05	9.99983e-08	0.0180997	2.83742e-05	1.74903e-05	9.93052e-07	52.6991	1e-18	1e-18	6.99988e-07	1e-18	1.99997e-05	1e-18	1.43934e-05	2.28496e-05	0.0170704	2.11885e-06	1.59819e-06	0.266989	0.590005	2.61633e-05	0.0440026	0.000288274	0.000294933	0.000294933	0.000294933	8.25812e-06	0.000294933	0.000766826	4.71893e-05	4.71893e-05	4.71893e-05	0.000294933	0.000294933	0.000294933	0.000294933	8.25812e-06	0.000294933	8.25812e-06	0.000123336	0.000117973	0	0	0
217	216	6.20652e-05	1e-18	1e-18	28.8995	9.89124e-05	9.99983e-08	0.0180997	2.83742e-05	1.74903e-05	9.93052e-07	52.6991	1e-18	1e-18	6.99988e-07	1e-18	1.99997e-05	1e-18	1.44118e-05	2.29199e-05	0.0170704	2.11885e-06	1.59819e-06	0.266989	0.590005	2.61634e-05	0.0440027	0.00028825	0.000294921	0.000294921	0.000294921	8.25778e-06	0.000294921	0.000766794	4.71873e-05	4.71873e-05	4.71873e-05	0.000294921	0.000294921	0.000294921	0.000294921	8.25778e-06	0.000294921	8.25778e-06	0.000123387	0.000117968	0	0	0
218	217	6.20652e-05	1e-18	1e-18	28.8995	9.89012e-05	9.99983e-08	0.0180997	2.83742e-05	1.74903e-05	9.93052e-07	52.6991	1e-18	1e-18	6.99988e-07	1e-18	1.99997e-05	1e-18	1.44303e-05	2.29903e-05	0.0170704	2.11885e-06	1.59819e-06	0.266989	0.590005	2.61636e-05	0.0440027	0.000288226	0.000294909	0.000294909	0.000294909	8.25744e-06	0.000294909	0.000766763	4.71854e-05	4.71854e-05	4.71854e-05	0.000294909	0.000294909	0.000294909	0.000294909	8.25744e-06	0.000294909	8.25744e-06	0.000123437	0.000117963	0	0	0
219	218	6.20652e-05	1e-18	1e-18	28.8995	9.88901e-05	9.99983e-08	0.0180997	2.83742e-05	1.74903e-05	9.93052e-07	52.6991	1e-18	1e-18	6.99988e-07	1e-18	1.99997e-05	1e-18	1.44487e-05	2.30606e-05	0.0170704	2.11885e-06	1.59819e-06	0.266989	0.590005	2.61637e-05	0.0440027	0.000288202	0.000294897	0.000294897	0.000294897	8.2571e-06	0.000294897	0.000766731	4.71834e-05	4.71834e-05	4.71834e-05	0.000294897	0.000294897	0.000294897	0.000294897	8.2571e-06	0.000294897	8.2571e-06	0.000123488	0.000117959	0	0	0
220	219	6.20652e-05	1e-18	1e-18	28.8995	9.8879e-05	9.99983e-08	0.0180997	2.83742e-05	1.74903e-05	9.93052e-07	52.6991	1e-18	1e-18	6.99988e-07	1e-18	1.99997e-05	1e-18	1.44672e-05	2.31309e-05	0.0170704	2.11885e-06	1.59819e-06	0.266989	0.590005	2.61639e-05	0.0440027	0.000288178	0.000294884	0.000294884	0.000294884	8.25676e-06	0.000294884	0.000766699	4.71815e-05	4.71815e-05	4.71815e-05	0.000294884	0.000294884	0.000294884	0.000294884	8.25676e-06	0.000294884	8.25676e-06	0.000123538	0.000117954	0	0	0
221	220	6.20652e-05	1e-18	1e-18	28.8995	9.88678e-05	9.99983e-08	0.0180997	2.83742e-05	1.74903e-05	9.93052e-07	52.6991	1e-18	1e-18	6.99988e-07	1e-18	1.99997e-05	1e-18	1.44856e-05	2.32012e-05	0.0170704	2.11885e-06	1.59819e-06	0.266989	0.590005	2.6164e-05	0.0440027	0.000288155	0.000294872	0.000294872	0.000294872	8.25642e-06	0.000294872	0.000766668	4.71796e-05	4.71796e-05	4.71796e-05	0.000294872	0.000294872	0.000294872	0.000294872	8.25642e-06	0.000294872	8.25642e-06	0.000123589	0.000117949	0	0	0
222	221	6.20652e-05	1e-18	1e-18	28.8995	9.88567e-05	9.99983e-08	0.0180997	2.83742e-05	1.74903e-05	9.93052e-07	52.6991	1e-18	1e-18	6.99988e-07	1e-18	1.99997e-05	1e-18	1.45041e-05	2.32715e-05	0.0170704	2.11885e-06	1.59819e-06	0.266988	0.590005	2.61642e-05	0.0440027	0.000288131	0.00029486	0.00029486	0.00029486	8.25608e-06	0.00029486	0.000766636	4.71776e-05	4.71776e-05	4.71776e-05	0.00029486	0.00029486	0.00029486	0.00029486	8.25608e-06	0.00029486	8.25608e-06	0.00012364	0.000117944	0	0	0
223	222	6.20652e-05	1e-18	1e-18	28.8995	9.88456e-05	9.99983e-08	0.0180997	2.83742e-05	1.74903e-05	9.93052e-07	52.6991	1e-18	1e-18	6.99988e-07	1e-18	1.99997e-05	1e-18	1.45225e-05	2.33418e-05	0.0170704	2.11885e-06	1.59819e-06	0.266988	0.590005	2.61643e-05	0.0440028	0.000288107	0.000294848	0.000294848	0.000294848	8.25574e-06	0.000294848	0.000766605	4.71757e-05	4.71757e-05	4.71757e-05	0.000294848	0.000294848	0.000294848	0.000294848	8.25574e-06	0.000294848	8.25574e-06	0.00012369	0.000117939	0	0	0
224	223	6.20652e-05	1e-18	1e-18	28.8995	9.88344e-05	9.99983e-08	0.0180997	2.83742e-05	1.74903e-05	9.93052e-07	52.6991	1e-18	1e-18	6.99988e-07	1e-18	1.99997e-05	1e-18	1.4541e-05	2.34121e-05	0.0170704	2.11885e-06	1.59819e-06	0.266988	0.590005	2.61645e-05	0.0440028	0.000288083	0.000294836	0.000294836	0.000294836	8.2554e-06	0.000294836	0.000766573	4.71737e-05	4.71737e-05	4.71737e-05	0.000294836	0.000294836	0.000294836	0.000294836	8.2554e-06	0.000294836	8.2554e-06	0.000123741	0.000117934	0	0	0
225	224	6.20652e-05	1e-18	1e-18	28.8995	9.88233e-05	9.99983e-08	0.0180997	2.83742e-05	1.74903e-05	9.93052e-07	52.6991	1e-18	1e-18	6.99988e-07	1e-18	1.99997e-05	1e-18	1.45595e-05	2.34824e-05	0.0170704	2.11885e-06	1.59819e-06	0.266988	0.590005	2.61646e-05	0.0440028	0.000288059	0.000294824	0.000294824	0.000294824	8.25506e-06	0.000294824	0.000766541	4.71718e-05	4.71718e-05	4.71718e-05	0.000294824	0.000294824	0.000294824	0.000294824	8.25506e-06	0.000294824	8.25506e-06	0.000123791	0.000117929	0	0	0
226	225	6.20652e-05	1e-18	1e-18	28.8995	9.88122e-05	9.99983e-08	0.0180997	2.83742e-05	1.74903e-05	9.93052e-07	52.6991	1e-18	1e-18	6.99988e-07	1e-18	1.99997e-05	1e-18	1.45779e-05	2.35527e-05	0.0170704	2.11885e-06	1.59819e-06	0.266988	0.590005	2.61648e-05	0.0440028	0.000288035	0.000294811	0.000294811	0.000294811	8.25472e-06	0.000294811	0.00076651	4.71698e-05	4.71698e-05	4.71698e-05	0.000294811	0.000294811	0.000294811	0.000294811	8.25472e-06	0.000294811	8.25472e-06	0.000123842	0.000117925	0	0	0
227	226	6.20652e-05	1e-18	1e-18	28.8995	9.8801e-05	9.99983e-08	0.0180997	2.83742e-05	1.74903e-05	9.93052e-07	52.6991	1e-18	1e-18	6.99988e-07	1e-18	1.99997e-05	1e-18	1.45964e-05	2.3623e-05	0.0170704	2.11885e-06	1.59819e-06	0.266988	0.590005	2.61649e-05	0.0440028	0.000288011	0.000294799	0.000294799	0.000294799	8.25438e-06	0.000294799	0.000766478	4.71679e-05	4.71679e-05	4.71679e-05	0.000294799	0.000294799	0.000294799	0.000294799	8.25438e-06	0.000294799	8.25438e-06	0.000123892	0.00011792	0	0	0
228	227	6.20652e-05	1e-18	1e-18	28.8995	9.87899e-05	9.99983e-08	0.0180997	2.83742e-05	1.74903e-05	9.93052e-07	52.6991	1e-18	1e-18	6.99988e-07	1e-18	1.99997e-05	1e-18	1.46148e-05	2.36933e-05	0.0170704	2.11885e-06	1.59819e-06	0.266988	0.590005	2.61651e-05	0.0440028	0.000287987	0.000294787	0.000294787	0.000294787	8.25404e-06	0.000294787	0.000766447	4.71659e-05	4.71659e-05	4.71659e-05	0.000294787	0.000294787	0.000294787	0.000294787	8.25404e-06	0.000294787	8.25404e-06	0.000123943	0.000117915	0	0	0
229	228	6.20652e-05	1e-18	1e-18	28.8995	9.87788e-05	9.99983e-08	0.0180997	2.83742e-05	1.74903e-05	9.93052e-07	52.6991	1e-18	1e-18	6.99988e-07	1e-18	1.99997e-05	1e-18	1.46333e-05	2.37636e-05	0.0170704	2.11885e-06	1.59819e-06	0.266988	0.590005	2.61652e-05	0.0440029	0.000287963	0.000294775	0.000294775	0.000294775	8.2537e-06	0.000294775	0.000766415	4.7164e-05	4.7164e-05	4.7164e-05	0.000294775	0.000294775	0.000294775	0.000294775	8.2537e-06	0.000294775	8.2537e-06	0.000123993	0.00011791	0	0	0
230	229	6.20652e-05	1e-18	1e-18	28.8995	9.87677e-05	9.99983e-08	0.0180997	2.83742e-05	1.74903e-05	9.93052e-07	52.6991	1e-18	1e-18	6.99988e-07	1e-18	1.99997e-05	1e-18	1.46517e-05	2.38339e-05	0.0170704	2.11885e-06	1.59819e-06	0.266988	0.590005	2.61653e-05	0.0440029	0.000287939	0.000294763	0.000294763	0.000294763	8.25336e-06	0.000294763	0.000766383	4.71621e-05	4.71621e-05	4.71621e-05	0.000294763	0.000294763	0.000294763	0.000294763	8.25336e-06	0.000294763	8.25336e-06	0.000124044	0.000117905	0	0	0
231	230	6.20652e-05	1e-18	1e-18	28.8995	9.87565e-05	9.99983e-08	0.0180997	2.83742e-05	1.74903e-05	9.93052e-07	52.6991	1e-18	1e-18	6.99988e-07	1e-18	1.99997e-05	1e-18	1.46702e-05	2.39042e-05	0.0170704	2.11885e-06	1.59819e-06	0.266988	0.590005	2.61655e-05	0.0440029	0.000287915	0.000294751	0.000294751	0.000294751	8.25302e-06	0.000294751	0.000766352	4.71601e-05	4.71601e-05	4.71601e-05	0.000294751	0.000294751	0.000294751	0.000294751	8.25302e-06	0.000294751	8.25302e-06	0.000124094	0.0001179	0	0	0
232	231	6.20652e-05	1e-18	1e-18	28.8995	9.87454e-05	9.99983e-08	0.0180997	2.83742e-05	1.74903e-05	9.93052e-07	52.6991	1e-18	1e-18	6.99988e-07	1e-18	1.99997e-05	1e-18	1.46886e-05	2.39745e-05	0.0170704	2.11885e-06	1.59819e-06	0.266988	0.590005	2.61656e-05	0.0440029	0.000287891	0.000294739	0.000294739	0.000294739	8.25268e-06	0.000294739	0.00076632	4.71582e-05	4.71582e-05	4.71582e-05	0.000294739	0.000294739	0.000294739	0.000294739	8.25268e-06	0.000294739	8.25268e-06	0.000124145	0.000117895	0	0	0
233	232	6.20652e-05	1e-18	1e-18	28.8995	9.87343e-05	9.99983e-08	0.0180997	2.83742e-05	1.74903e-05	9.93052e-07	52.6991	1e-18	1e-18	6.99988e-07	1e-18	1.99997e-05	1e-18	1.47071e-05	2.40448e-05	0.0170704	2.11885e-06	1.59819e-06	0.266988	0.590005	2.61658e-05	0.0440029	0.000287867	0.000294726	0.000294726	0.000294726	8.25234e-06	0.000294726	0.000766289	4.71562e-05	4.71562e-05	4.71562e-05	0.000294726	0.000294726	0.000294726	0.000294726	8.25234e-06	0.000294726	8.25234e-06	0.000124196	0.000117891	0	0	0
234	233	6.20652e-05	1e-18	1e-18	28.8995	9.87231e-05	9.99983e-08	0.0180997	2.83742e-05	1.74903e-05	9.93052e-07	52.6991	1e-18	1e-18	6.99988e-07	1e-18	1.99997e-05	1e-18	1.47256e-05	2.41151e-05	0.0170704	2.11885e-06	1.59819e-06	0.266988	0.590005	2.61659e-05	0.0440029	0.000287843	0.000294714	0.000294714	0.000294714	8.252e-06	0.000294714	0.000766257	4.71543e-05	4.71543e-05	4.71543e-05	0.000294714	0.000294714	0.000294714	0.000294714	8.252e-06	0.000294714	8.252e-06	0.000124246	0.000117886	0	0	0
235	234	6.20652e-05	1e-18	1e-18	28.8995	9.8712e-05	9.99983e-08	0.0180997	2.83742e-05	1.74903e-05	9.93052e-07	52.6991	1e-18	1e-18	6.99988e-07	1e-18	1.99997e-05	1e-18	1.4744e-05	2.41854e-05	0.0170704	2.11885e-06	1.59819e-06	0.266988	0.590005	2.61661e-05	0.0440029	0.000287819	0.000294702	0.000294702	0.000294702	8.25166e-06	0.000294702	0.000766225	4.71523e-05	4.71523e-05	4.71523e-05	0.000294702	0.000294702	0.000294702	0.000294702	8.25166e-06	0.000294702	8.25166e-06	0.000124297	0.000117881	0	0	0
236	235	6.20652e-05	1e-18	1e-18	28.8995	9.87009e-05	9.99983e-08	0.0180997	2.83742e-05	1.74903e-05	9.93052e-07	52.6991	1e-18	1e-18	6.99988e-07	1e-18	1.99997e-05	1e-18	1.47625e-05	2.42556e-05	0.0170704	2.11885e-06	1.59819e-06	0.266988	0.590005	2.61662e-05	0.044003	0.000287795	0.00029469	0.00029469	0.00029469	8.25132e-06	0.00029469	0.000766194	4.71504e-05	4.71504e-05	4.71504e-05	0.00029469	0.00029469	0.00029469	0.00029469	8.25132e-06	0.00029469	8.25132e-06	0.000124347	0.000117876	0	0	0
237	236	6.20652e-05	1e-18	1e-18	28.8995	9.86898e-05	9.99983e-08	0.0180997	2.83742e-05	1.74903e-05	9.93052e-07	52.6991	1e-18	1e-18	6.99988e-07	1e-18	1.99997e-05	1e-18	1.47809e-05	2.43259e-05	0.0170704	2.11885e-06	1.59819e-06	0.266987	0.590005	2.61663e-05	0.044003	0.000287771	0.000294678	0.000294678	0.000294678	8.25098e-06	0.000294678	0.000766162	4.71484e-05	4.71484e-05	4.71484e-05	0.000294678	0.000294678	0.000294678	0.000294678	8.25098e-06	0.000294678	8.25098e-06	0.000124398	0.000117871	0	0	0
238	237	6.20652e-05	1e-18	1e-18	28.8995	9.86786e-05	9.99983e-08	0.0180997	2.83742e-05	1.74903e-05	9.93052e-07	52.6991	1e-18	1e-18	6.99988e-07	1e-18	1.99997e-05	1e-18	1.47994e-05	2.43962e-05	0.0170704	2.11885e-06	1.59819e-06	0.266987	0.590005	2.61665e-05	0.044003	0.000287747	0.000294666	0.000294666	0.000294666	8.25064e-06	0.000294666	0.000766131	4.71465e-05	4.71465e-05	4.71465e-05	0.000294666	0.000294666	0.000294666	0.000294666	8.25064e-06	0.000294666	8.25064e-06	0.000124448	0.000117866	0	0	0
239	238	6.20652e-05	1e-18	1e-18	28.8995	9.86675e-05	9.99983e-08	0.0180997	2.83742e-05	1.74903e-05	9.93052e-07	52.6991	1e-18	1e-18	6.99988e-07	1e-18	1.99997e-05	1e-18	1.48178e-05	2.44665e-05	0.0170704	2.11885e-06	1.59819e-06	0.266987	0.590005	2.61666e-05	0.044003	0.000287723	0.000294653	0.000294653	0.000294653	8.2503e-06	0.000294653	0.000766099	4.71446e-05	4.71446e-05	4.71446e-05	0.000294653	0.000294653	0.000294653	0.000294653	8.2503e-06	0.000294653	8.2503e-06	0.000124499	0.000117861	0	0	0
240	239	6.20652e-05	1e-18	1e-18	28.8995	9.86564e-05	9.99983e-08	0.0180997	2.83742e-05	1.74903e-05	9.93052e-07	52.6991	1e-18	1e-18	6.99988e-07	1e-18	1.99997e-05	1e-18	1.48363e-05	2.45368e-05	0.0170704	2.11885e-06	1.59819e-06	0.266987	0.590005	2.61667e-05	0.044003	0.000287699	0.000294641	0.000294641	0.000294641	8.24996e-06	0.000294641	0.000766067	4.71426e-05	4.71426e-05	4.71426e-05	0.000294641	0.000294641	0.000294641	0.000294641	8.24996e-06	0.000294641	8.24996e-06	0.000124549	0.000117857	0	0	0
241	240	6.20652e-05	1e-18	1e-18	28.8995	9.86453e-05	9.99983e-08	0.0180997	2.83742e-05	1.74903e-05	9.93052e-07	52.6991	1e-18	1e-18	6.99988e-07	1e-18	1.99997e-05	1e-18	1.48548e-05	2.46071e-05	0.0170704	2.11885e-06	1.59819e-06	0.266987	0.590005	2.61669e-05	0.044003	0.000287675	0.000294629	0.000294629	0.000294629	8.24962e-06	0.000294629	0.000766036	4.71407e-05	4.71407e-05	4.71407e-05	0.000294629	0.000294629	0.000294629	0.000294629	8.24962e-06	0.000294629	8.24962e-06	0.0001246	0.000117852	0	0	0
242	241	6.20652e-05	1e-18	1e-18	28.8995	9.86341e-05	9.99983e-08	0.0180997	2.83742e-05	1.74903e-05	9.93052e-07	52.6991	1e-18	1e-18	6.99988e-07	1e-18	1.99997e-05	1e-18	1.48732e-05	2.46774e-05	0.0170704	2.11885e-06	1.59819e-06	0.266987	0.590005	2.6167e-05	0.0440031	0.000287651	0.000294617	0.000294617	0.000294617	8.24928e-06	0.000294617	0.000766004	4.71387e-05	4.71387e-05	4.71387e-05	0.000294617	0.000294617	0.000294617	0.000294617	8.24928e-06	0.000294617	8.24928e-06	0.00012465	0.000117847	0	0	0
243	242	6.20652e-05	1e-18	1e-18	28.8995	9.8623e-05	9.99983e-08	0.0180997	2.83742e-05	1.74903e-05	9.93052e-07	52.6991	1e-18	1e-18	6.99988e-07	1e-18	1.99997e-05	1e-18	1.48917e-05	2.47477e-05	0.0170704	2.11885e-06	1.59819e-06	0.266987	0.590005	2.61672e-05	0.0440031	0.000287627	0.000294605	0.000294605	0.000294605	8.24894e-06	0.000294605	0.000765973	4.71368e-05	4.71368e-05	4.71368e-05	0.000294605	0.000294605	0.000294605	0.000294605	8.24894e-06	0.000294605	8.24894e-06	0.000124701	0.000117842	0	0	0
244	243	6.20652e-05	1e-18	1e-18	28.8995	9.86119e-05	9.99983e-08	0.0180997	2.83742e-05	1.74903e-05	9.93052e-07	52.6991	1e-18	1e-18	6.99988e-07	1e-18	1.99997e-05	1e-18	1.49101e-05	2.4818e-05	0.0170704	2.11885e-06	1.59819e-06	0.266987	0.590005	2.61673e-05	0.0440031	0.000287603	0.000294593	0.000294593	0.000294593	8.2486e-06	0.000294593	0.000765941	4.71348e-05	4.71348e-05	4.71348e-05	0.000294593	0.000294593	0.000294593	0.000294593	8.2486e-06	0.000294593	8.2486e-06	0.000124751	0.000117837	0	0	0
245	244	6.20652e-05	1e-18	1e-18	28.8995	9.86008e-05	9.99983e-08	0.0180997	2.83742e-05	1.74903e-05	9.93052e-07	52.6991	1e-18	1e-18	6.99988e-07	1e-18	1.99997e-05	1e-18	1.49286e-05	2.48883e-05	0.0170704	2.11885e-06	1.59819e-06	0.266987	0.590005	2.61674e-05	0.0440031	0.000287579	0.000294581	0.000294581	0.000294581	8.24826e-06	0.000294581	0.00076591	4.71329e-05	4.71329e-05	4.71329e-05	0.000294581	0.000294581	0.000294581	0.000294581	8.24826e-06	0.000294581	8.24826e-06	0.000124801	0.000117832	0	0	0
246	245	6.20652e-05	1e-18	1e-18	28.8995	9.85896e-05	9.99983e-08	0.0180997	2.83742e-05	1.74903e-05	9.93052e-07	52.6991	1e-18	1e-18	6.99988e-07	1e-18	1.99997e-05	1e-18	1.4947e-05	2.49586e-05	0.0170704	2.11885e-06	1.59819e-06	0.266987	0.590005	2.61676e-05	0.0440031	0.000287556	0.000294568	0.000294568	0.000294568	8.24792e-06	0.000294568	0.000765878	4.7131e-05	4.7131e-05	4.7131e-05	0.000294568	0.000294568	0.000294568	0.000294568	8.24792e-06	0.000294568	8.24792e-06	0.000124852	0.000117827	0	0	0
247	246	6.20652e-05	1e-18	1e-18	28.8995	9.85785e-05	9.99983e-08	0.0180997	2.83742e-05	1.74903e-05	9.93052e-07	52.6991	1e-18	1e-18	6.99988e-07	1e-18	1.99997e-05	1e-18	1.49655e-05	2.50288e-05	0.0170704	2.11885e-06	1.59819e-06	0.266987	0.590005	2.61677e-05	0.0440031	0.000287532	0.000294556	0.000294556	0.000294556	8.24758e-06	0.000294556	0.000765846	4.7129e-05	4.7129e-05	4.7129e-05	0.000294556	0.000294556	0.000294556	0.000294556	8.24758e-06	0.000294556	8.24758e-06	0.000124902	0.000117823	0	0	0
248	247	6.20652e-05	1e-18	1e-18	28.8995	9.85674e-05	9.99983e-08	0.0180997	2.83742e-05	1.74903e-05	9.93052e-07	52.6991	1e-18	1e-18	6.99988e-07	1e-18	1.99997e-05	1e-18	1.4984e-05	2.50991e-05	0.0170704	2.11885e-06	1.59819e-06	0.266987	0.590005	2.61678e-05	0.0440032	0.000287508	0.000294544	0.000294544	0.000294544	8.24724e-06	0.000294544	0.000765815	4.71271e-05	4.71271e-05	4.71271e-05	0.000294544	0.000294544	0.000294544	0.000294544	8.24724e-06	0.000294544	8.24724e-06	0.000124953	0.000117818	0	0	0
249	248	6.20652e-05	1e-18	1e-18	28.8995	9.85563e-05	9.99983e-08	0.0180997	2.83742e-05	1.74903e-05	9.93052e-07	52.6991	1e-18	1e-18	6.99988e-07	1e-18	1.99997e-05	1e-18	1.50024e-05	2.51694e-05	0.0170704	2.11885e-06	1.59819e-06	0.266987	0.590005	2.6168e-05	0.0440032	0.000287484	0.000294532	0.000294532	0.000294532	8.2469e-06	0.000294532	0.000765783	4.71251e-05	4.71251e-05	4.71251e-05	0.000294532	0.000294532	0.000294532	0.000294532	8.2469e-06	0.000294532	8.2469e-06	0.000125003	0.000117813	0	0	0
250	249	6.20652e-05	1e-18	1e-18	28.8995	9.85451e-05	9.99983e-08	0.0180997	2.83742e-05	1.74903e-05	9.93052e-07	52.6991	1e-18	1e-18	6.99988e-07	1e-18	1.99997e-05	1e-18	1.50209e-05	2.52397e-05	0.0170704	2.11885e-06	1.59819e-06	0.266987	0.590005	2.61681e-05	0.0440032	0.00028746	0.00029452	0.00029452	0.00029452	8.24656e-06	0.00029452	0.000765752	4.71232e-05	4.71232e-05	4.71232e-05	0.00029452	0.00029452	0.00029452	0.00029452	8.24656e-06	0.00029452	8.24656e-06	0.000125054	0.000117808	0	0	0
251	250	6.20652e-05	1e-18	1e-18	28.8995	9.8534e-05	9.99983e-08	0.0180997	2.83742e-05	1.74903e-05	9.93052e-07	52.6991	1e-18	1e-18	6.99988e-07	1e-18	1.99997e-05	1e-18	1.50393e-05	2.531e-05	0.0170704	2.11885e-06	1.59819e-06	0.266987	0.590005	2.61682e-05	0.0440032	0.000287436	0.000294508	0.000294508	0.000294508	8.24622e-06	0.000294508	0.00076572	4.71212e-05	4.71212e-05	4.71212e-05	0.000294508	0.000294508	0.000294508	0.000294508	8.24622e-06	0.000294508	8.24622e-06	0.000125104	0.000117803	0	0	0
252	251	6.20652e-05	1e-18	1e-18	28.8995	9.85229e-05	9.99983e-08	0.0180997	2.83742e-05	1.74903e-05	9.93052e-07	52.6991	1e-18	1e-18	6.99988e-07	1e-18	1.99997e-05	1e-18	1.50578e-05	2.53803e-05	0.0170704	2.11885e-06	1.59819e-06	0.266986	0.590005	2.61684e-05	0.0440032	0.000287412	0.000294496	0.000294496	0.000294496	8.24588e-06	0.000294496	0.000765689	4.71193e-05	4.71193e-05	4.71193e-05	0.000294496	0.000294496	0.000294496	0.000294496	8.24588e-06	0.000294496	8.24588e-06	0.000125155	0.000117798	0	0	0
253	252	6.20652e-05	1e-18	1e-18	28.8995	9.85118e-05	9.99983e-08	0.0180997	2.83742e-05	1.74903e-05	9.93052e-07	52.6991	1e-18	1e-18	6.99988e-07	1e-18	1.99997e-05	1e-18	1.50762e-05	2.54505e-05	0.0170704	2.11885e-06	1.59819e-06	0.266986	0.590005	2.61685e-05	0.0440032	0.000287388	0.000294483	0.000294483	0.000294483	8.24554e-06	0.000294483	0.000765657	4.71174e-05	4.71174e-05	4.71174e-05	0.000294483	0.000294483	0.000294483	0.000294483	8.24554e-06	0.000294483	8.24554e-06	0.000125205	0.000117793	0	0	0
254	253	6.20652e-05	1e-18	1e-18	28.8995	9.85007e-05	9.99983e-08	0.0180997	2.83742e-05	1.74903e-05	9.93052e-07	52.6991	1e-18	1e-18	6.99988e-07	1e-18	1.99997e-05	1e-18	1.50947e-05	2.55208e-05	0.0170704	2.11885e-06	1.59819e-06	0.266986	0.590005	2.61686e-05	0.0440032	0.000287364	0.000294471	0.000294471	0.000294471	8.2452e-06	0.000294471	0.000765625	4.71154e-05	4.71154e-05	4.71154e-05	0.000294471	0.000294471	0.000294471	0.000294471	8.2452e-06	0.000294471	8.2452e-06	0.000125256	0.000117789	0	0	0
255	254	6.20652e-05	1e-18	1e-18	28.8995	9.84895e-05	9.99983e-08	0.0180997	2.83742e-05	1.74903e-05	9.93052e-07	52.6991	1e-18	1e-18	6.99988e-07	1e-18	1.99997e-05	1e-18	1.51132e-05	2.55911e-05	0.0170704	2.11885e-06	1.59819e-06	0.266986	0.590005	2.61688e-05	0.0440033	0.00028734	0.000294459	0.000294459	0.000294459	8.24486e-06	0.000294459	0.000765594	4.71135e-05	4.71135e-05	4.71135e-05	0.000294459	0.000294459	0.000294459	0.000294459	8.24486e-06	0.000294459	8.24486e-06	0.000125306	0.000117784	0	0	0
256	255	6.20652e-05	1e-18	1e-18	28.8995	9.84784e-05	9.99983e-08	0.0180997	2.83742e-05	1.74903e-05	9.93052e-07	52.6991	1e-18	1e-18	6.99988e-07	1e-18	1.99997e-05	1e-18	1.51316e-05	2.56614e-05	0.0170704	2.11885e-06	1.59819e-06	0.266986	0.590005	2.61689e-05	0.0440033	0.000287316	0.000294447	0.000294447	0.000294447	8.24452e-06	0.000294447	0.000765562	4.71115e-05	4.71115e-05	4.71115e-05	0.000294447	0.000294447	0.000294447	0.000294447	8.24452e-06	0.000294447	8.24452e-06	0.000125357	0.000117779	0	0	0
257	256	6.20652e-05	1e-18	1e-18	28.8995	9.84673e-05	9.99983e-08	0.0180997	2.83742e-05	1.74903e-05	9.93052e-07	52.6991	1e-18	1e-18	6.99988e-07	1e-18	1.99997e-05	1e-18	1.51501e-05	2.57317e-05	0.0170704	2.11885e-06	1.59819e-06	0.266986	0.590005	2.6169e-05	0.0440033	0.000287292	0.000294435	0.000294435	0.000294435	8.24418e-06	0.000294435	0.000765531	4.71096e-05	4.71096e-05	4.71096e-05	0.000294435	0.000294435	0.000294435	0.000294435	8.24418e-06	0.000294435	8.24418e-06	0.000125407	0.000117774	0	0	0
258	257	6.20652e-05	1e-18	1e-18	28.8995	9.84562e-05	9.99983e-08	0.0180997	2.83742e-05	1.74903e-05	9.93052e-07	52.6991	1e-18	1e-18	6.99988e-07	1e-18	1.99997e-05	1e-18	1.51685e-05	2.58019e-05	0.0170704	2.11885e-06	1.59819e-06	0.266986	0.590005	2.61691e-05	0.0440033	0.000287268	0.000294423	0.000294423	0.000294423	8.24384e-06	0.000294423	0.000765499	4.71076e-05	4.71076e-05	4.71076e-05	0.000294423	0.000294423	0.000294423	0.000294423	8.24384e-06	0.000294423	8.24384e-06	0.000125457	0.000117769	0	0	0
259	258	6.20652e-05	1e-18	1e-18	28.8995	9.8445e-05	9.99983e-08	0.0180997	2.83742e-05	1.74903e-05	9.93052e-07	52.6991	1e-18	1e-18	6.99988e-07	1e-18	1.99997e-05	1e-18	1.5187e-05	2.58722e-05	0.0170704	2.11885e-06	1.59819e-06	0.266986	0.590005	2.61693e-05	0.0440033	0.000287244	0.000294411	0.000294411	0.000294411	8.2435e-06	0.000294411	0.000765468	4.71057e-05	4.71057e-05	4.71057e-05	0.000294411	0.000294411	0.000294411	0.000294411	8.2435e-06	0.000294411	8.2435e-06	0.000125508	0.000117764	0	0	0
260	259	6.20652e-05	1e-18	1e-18	28.8995	9.84339e-05	9.99983e-08	0.0180997	2.83742e-05	1.74903e-05	9.93052e-07	52.6991	1e-18	1e-18	6.99988e-07	1e-18	1.99997e-05	1e-18	1.52055e-05	2.59425e-05	0.0170704	2.11885e-06	1.59819e-06	0.266986	0.590005	2.61694e-05	0.0440033	0.00028722	0.000294399	0.000294399	0.000294399	8.24316e-06	0.000294399	0.000765436	4.71038e-05	4.71038e-05	4.71038e-05	0.000294399	0.000294399	0.000294399	0.000294399	8.24316e-06	0.000294399	8.24316e-06	0.000125558	0.000117759	0	0	0
261	260	6.20652e-05	1e-18	1e-18	28.8995	9.84228e-05	9.99983e-08	0.0180997	2.83742e-05	1.74903e-05	9.93052e-07	52.6991	1e-18	1e-18	6.99988e-07	1e-18	1.99997e-05	1e-18	1.52239e-05	2.60128e-05	0.0170704	2.11885e-06	1.59819e-06	0.266986	0.590005	2.61695e-05	0.0440034	0.000287196	0.000294386	0.000294386	0.000294386	8.24282e-06	0.000294386	0.000765405	4.71018e-05	4.71018e-05	4.71018e-05	0.000294386	0.000294386	0.000294386	0.000294386	8.24282e-06	0.000294386	8.24282e-06	0.000125609	0.000117755	0	0	0
262	261	6.20652e-05	1e-18	1e-18	28.8995	9.84117e-05	9.99983e-08	0.0180997	2.83742e-05	1.74903e-05	9.93052e-07	52.6991	1e-18	1e-18	6.99988e-07	1e-18	1.99997e-05	1e-18	1.52424e-05	2.60831e-05	0.0170704	2.11885e-06	1.59819e-06	0.266986	0.590005	2.61697e-05	0.0440034	0.000287172	0.000294374	0.000294374	0.000294374	8.24248e-06	0.000294374	0.000765373	4.70999e-05	4.70999e-05	4.70999e-05	0.000294374	0.000294374	0.000294374	0.000294374	8.24248e-06	0.000294374	8.24248e-06	0.000125659	0.00011775	0	0	0
263	262	6.20652e-05	1e-18	1e-18	28.8995	9.84006e-05	9.99983e-08	0.0180997	2.83742e-05	1.74903e-05	9.93052e-07	52.6991	1e-18	1e-18	6.99988e-07	1e-18	1.99997e-05	1e-18	1.52608e-05	2.61533e-05	0.0170704	2.11885e-06	1.59819e-06	0.266986	0.590005	2.61698e-05	0.0440034	0.000287148	0.000294362	0.000294362	0.000294362	8.24214e-06	0.000294362	0.000765341	4.70979e-05	4.70979e-05	4.70979e-05	0.000294362	0.000294362	0.000294362	0.000294362	8.24214e-06	0.000294362	8.24214e-06	0.000125709	0.000117745	0	0	0
264	263	6.20652e-05	1e-18	1e-18	28.8995	9.83895e-05	9.99983e-08	0.0180997	2.83742e-05	1.74903e-05	9.93052e-07	52.6991	1e-18	1e-18	6.99988e-07	1e-18	1.99997e-05	1e-18	1.52793e-05	2.62236e-05	0.0170704	2.11885e-06	1.59819e-06	0.266986	0.590005	2.61699e-05	0.0440034	0.000287124	0.00029435	0.00029435	0.00029435	8.2418e-06	0.00029435	0.00076531	4.7096e-05	4.7096e-05	4.7096e-05	0.00029435	0.00029435	0.00029435	0.00029435	8.2418e-06	0.00029435	8.2418e-06	0.00012576	0.00011774	0	0	0
265	264	6.20652e-05	1e-18	1e-18	28.8995	9.83783e-05	9.99983e-08	0.0180997	2.83742e-05	1.74903e-05	9.93052e-07	52.6991	1e-18	1e-18	6.99988e-07	1e-18	1.99997e-05	1e-18	1.52977e-05	2.62939e-05	0.0170704	2.11885e-06	1.59819e-06	0.266986	0.590005	2.617e-05	0.0440034	0.000287101	0.000294338	0.000294338	0.000294338	8.24146e-06	0.000294338	0.000765278	4.70941e-05	4.70941e-05	4.70941e-05	0.000294338	0.000294338	0.000294338	0.000294338	8.24146e-06	0.000294338	8.24146e-06	0.00012581	0.000117735	0	0	0
266	265	6.20652e-05	1e-18	1e-18	28.8995	9.83672e-05	9.99983e-08	0.0180997	2.83742e-05	1.74903e-05	9.93052e-07	52.6991	1e-18	1e-18	6.99988e-07	1e-18	1.99997e-05	1e-18	1.53162e-05	2.63641e-05	0.0170704	2.11885e-06	1.59819e-06	0.266986	0.590005	2.61702e-05	0.0440034	0.000287077	0.000294326	0.000294326	0.000294326	8.24112e-06	0.000294326	0.000765247	4.70921e-05	4.70921e-05	4.70921e-05	0.000294326	0.000294326	0.000294326	0.000294326	8.24112e-06	0.000294326	8.24112e-06	0.000125861	0.00011773	0	0	0
267	266	6.20652e-05	1e-18	1e-18	28.8995	9.83561e-05	9.99983e-08	0.0180997	2.83742e-05	1.74903e-05	9.93052e-07	52.6991	1e-18	1e-18	6.99988e-07	1e-18	1.99997e-05	1e-18	1.53347e-05	2.64344e-05	0.0170704	2.11885e-06	1.59819e-06	0.266985	0.590005	2.61703e-05	0.0440035	0.000287053	0.000294314	0.000294314	0.000294314	8.24078e-06	0.000294314	0.000765215	4.70902e-05	4.70902e-05	4.70902e-05	0.000294314	0.000294314	0.000294314	0.000294314	8.24078e-06	0.000294314	8.24078e-06	0.000125911	0.000117725	0	0	0
268	267	6.20652e-05	1e-18	1e-18	28.8995	9.8345e-05	9.99983e-08	0.0180997	2.83742e-05	1.74903e-05	9.93052e-07	52.6991	1e-18	1e-18	6.99988e-07	1e-18	1.99997e-05	1e-18	1.53531e-05	2.65047e-05	0.0170704	2.11885e-06	1.59819e-06	0.266985	0.590005	2.61704e-05	0.0440035	0.000287029	0.000294301	0.000294301	0.000294301	8.24044e-06	0.000294301	0.000765184	4.70882e-05	4.70882e-05	4.70882e-05	0.000294301	0.000294301	0.000294301	0.000294301	8.24044e-06	0.000294301	8.24044e-06	0.000125961	0.000117721	0	0	0
269	268	6.20652e-05	1e-18	1e-18	28.8995	9.83339e-05	9.99983e-08	0.0180997	2.83742e-05	1.74903e-05	9.93052e-07	52.6991	1e-18	1e-18	6.99988e-07	1e-18	1.99997e-05	1e-18	1.53716e-05	2.6575e-05	0.0170704	2.11885e-06	1.59819e-06	0.266985	0.590005	2.61705e-05	0.0440035	0.000287005	0.000294289	0.000294289	0.000294289	8.2401e-06	0.000294289	0.000765152	4.70863e-05	4.70863e-05	4.70863e-05	0.000294289	0.000294289	0.000294289	0.000294289	8.2401e-06	0.000294289	8.2401e-06	0.000126012	0.000117716	0	0	0
270	269	6.20652e-05	1e-18	1e-18	28.8995	9.83227e-05	9.99983e-08	0.0180997	2.83742e-05	1.74903e-05	9.93052e-07	52.6991	1e-18	1e-18	6.99988e-07	1e-18	1.99997e-05	1e-18	1.539e-05	2.66452e-05	0.0170704	2.11885e-06	1.59819e-06	0.266985	0.590005	2.61707e-05	0.0440035	0.000286981	0.000294277	0.000294277	0.000294277	8.23976e-06	0.000294277	0.000765121	4.70843e-05	4.70843e-05	4.70843e-05	0.000294277	0.000294277	0.000294277	0.000294277	8.23976e-06	0.000294277	8.23976e-06	0.000126062	0.000117711	0	0	0
271	270	6.20652e-05	1e-18	1e-18	28.8995	9.83116e-05	9.99983e-08	0.0180997	2.83742e-05	1.74903e-05	9.93052e-07	52.6991	1e-18	1e-18	6.99988e-07	1e-18	1.99997e-05	1e-18	1.54085e-05	2.67155e-05	0.0170704	2.11885e-06	1.59819e-06	0.266985	0.590005	2.61708e-05	0.0440035	0.000286957	0.000294265	0.000294265	0.000294265	8.23942e-06	0.000294265	0.000765089	4.70824e-05	4.70824e-05	4.70824e-05	0.000294265	0.000294265	0.000294265	0.000294265	8.23942e-06	0.000294265	8.23942e-06	0.000126113	0.000117706	0	0	0
272	271	6.20652e-05	1e-18	1e-18	28.8995	9.83005e-05	9.99983e-08	0.0180997	2.83742e-05	1.74903e-05	9.93052e-07	52.6991	1e-18	1e-18	6.99988e-07	1e-18	1.99997e-05	1e-18	1.5427e-05	2.67858e-05	0.0170704	2.11885e-06	1.59819e-06	0.266985	0.590005	2.61709e-05	0.0440035	0.000286933	0.000294253	0.000294253	0.000294253	8.23908e-06	0.000294253	0.000765058	4.70805e-05	4.70805e-05	4.70805e-05	0.000294253	0.000294253	0.000294253	0.000294253	8.23908e-06	0.000294253	8.23908e-06	0.000126163	0.000117701	0	0	0
273	272	6.20652e-05	1e-18	1e-18	28.8995	9.82894e-05	9.99983e-08	0.0180997	2.83742e-05	1.74903e-05	9.93052e-07	52.6991	1e-18	1e-18	6.99988e-07	1e-18	1.99997e-05	1e-18	1.54454e-05	2.6856e-05	0.0170704	2.11885e-06	1.59819e-06	0.266985	0.590005	2.6171e-05	0.0440035	0.000286909	0.000294241	0.000294241	0.000294241	8.23874e-06	0.000294241	0.000765026	4.70785e-05	4.70785e-05	4.70785e-05	0.000294241	0.000294241	0.000294241	0.000294241	8.23874e-06	0.000294241	8.23874e-06	0.000126213	0.000117696	0	0	0
274	273	6.20652e-05	1e-18	1e-18	28.8995	9.82783e-05	9.99983e-08	0.0180997	2.83742e-05	1.74903e-05	9.93052e-07	52.6991	1e-18	1e-18	6.99988e-07	1e-18	1.99997e-05	1e-18	1.54639e-05	2.69263e-05	0.0170704	2.11885e-06	1.59819e-06	0.266985	0.590005	2.61711e-05	0.0440036	0.000286885	0.000294229	0.000294229	0.000294229	8.2384e-06	0.000294229	0.000764994	4.70766e-05	4.70766e-05	4.70766e-05	0.000294229	0.000294229	0.000294229	0.000294229	8.2384e-06	0.000294229	8.2384e-06	0.000126264	0.000117691	0	0	0
275	274	6.20652e-05	1e-18	1e-18	28.8995	9.82672e-05	9.99983e-08	0.0180997	2.83742e-05	1.74903e-05	9.93052e-07	52.6991	1e-18	1e-18	6.99988e-07	1e-18	1.99997e-05	1e-18	1.54823e-05	2.69965e-05	0.0170704	2.11885e-06	1.59819e-06	0.266985	0.590005	2.61713e-05	0.0440036	0.000286861	0.000294217	0.000294217	0.000294217	8.23806e-06	0.000294217	0.000764963	4.70746e-05	4.70746e-05	4.70746e-05	0.000294217	0.000294217	0.000294217	0.000294217	8.23806e-06	0.000294217	8.23806e-06	0.000126314	0.000117687	0	0	0
276	275	6.20652e-05	1e-18	1e-18	28.8995	9.82561e-05	9.99983e-08	0.0180997	2.83742e-05	1.74903e-05	9.93052e-07	52.6991	1e-18	1e-18	6.99988e-07	1e-18	1.99997e-05	1e-18	1.55008e-05	2.70668e-05	0.0170704	2.11885e-06	1.59819e-06	0.266985	0.590005	2.61714e-05	0.0440036	0.000286837	0.000294204	0.000294204	0.000294204	8.23772e-06	0.000294204	0.000764931	4.70727e-05	4.70727e-05	4.70727e-05	0.000294204	0.000294204	0.000294204	0.000294204	8.23772e-06	0.000294204	8.23772e-06	0.000126365	0.000117682	0	0	0
277	276	6.20652e-05	1e-18	1e-18	28.8995	9.82449e-05	9.99983e-08	0.0180997	2.83742e-05	1.74903e-05	9.93052e-07	52.6991	1e-18	1e-18	6.99988e-07	1e-18	1.99997e-05	1e-18	1.55193e-05	2.71371e-05	0.0170704	2.11885e-06	1.59819e-06	0.266985	0.590005	2.61715e-05	0.0440036	0.000286813	0.000294192	0.000294192	0.000294192	8.23738e-06	0.000294192	0.0007649	4.70708e-05	4.70708e-05	4.70708e-05	0.000294192	0.000294192	0.000294192	0.000294192	8.23738e-06	0.000294192	8.23738e-06	0.000126415	0.000117677	0	0	0
278	277	6.20652e-05	1e-18	1e-18	28.8995	9.82338e-05	9.99983e-08	0.0180997	2.83742e-05	1.74903e-05	9.93052e-07	52.6991	1e-18	1e-18	6.99988e-07	1e-18	1.99997e-05	1e-18	1.55377e-05	2.72073e-05	0.0170704	2.11885e-06	1.59819e-06	0.266985	0.590005	2.61716e-05	0.0440036	0.000286789	0.00029418	0.00029418	0.00029418	8.23704e-06	0.00029418	0.000764868	4.70688e-05	4.70688e-05	4.70688e-05	0.00029418	0.00029418	0.00029418	0.00029418	8.23704e-06	0.00029418	8.23704e-06	0.000126465	0.000117672	0	0	0
279	278	6.20652e-05	1e-18	1e-18	28.8995	9.82227e-05	9.99983e-08	0.0180997	2.83742e-05	1.74903e-05	9.93052e-07	52.6991	1e-18	1e-18	6.99988e-07	1e-18	1.99997e-05	1e-18	1.55562e-05	2.72776e-05	0.0170704	2.11885e-06	1.59819e-06	0.266985	0.590005	2.61717e-05	0.0440036	0.000286765	0.000294168	0.000294168	0.000294168	8.2367e-06	0.000294168	0.000764837	4.70669e-05	4.70669e-05	4.70669e-05	0.000294168	0.000294168	0.000294168	0.000294168	8.2367e-06	0.000294168	8.2367e-06	0.000126516	0.000117667	0	0	0
280	279	6.20652e-05	1e-18	1e-18	28.8995	9.82116e-05	9.99983e-08	0.0180997	2.83742e-05	1.74903e-05	9.93052e-07	52.6991	1e-18	1e-18	6.99988e-07	1e-18	1.99997e-05	1e-18	1.55746e-05	2.73479e-05	0.0170704	2.11885e-06	1.59819e-06	0.266985	0.590005	2.61719e-05	0.0440037	0.000286741	0.000294156	0.000294156	0.000294156	8.23636e-06	0.000294156	0.000764805	4.70649e-05	4.70649e-05	4.70649e-05	0.000294156	0.000294156	0.000294156	0.000294156	8.23636e-06	0.000294156	8.23636e-06	0.000126566	0.000117662	0	0	0
281	280	6.20652e-05	1e-18	1e-18	28.8995	9.82005e-05	9.99983e-08	0.0180997	2.83742e-05	1.74903e-05	9.93052e-07	52.6991	1e-18	1e-18	6.99988e-07	1e-18	1.99997e-05	1e-18	1.55931e-05	2.74181e-05	0.0170704	2.11885e-06	1.59819e-06	0.266984	0.590005	2.6172e-05	0.0440037	0.000286718	0.000294144	0.000294144	0.000294144	8.23602e-06	0.000294144	0.000764774	4.7063e-05	4.7063e-05	4.7063e-05	0.000294144	0.000294144	0.000294144	0.000294144	8.23602e-06	0.000294144	8.23602e-06	0.000126616	0.000117657	0	0	0
282	281	6.20652e-05	1e-18	1e-18	28.8995	9.81894e-05	9.99983e-08	0.0180997	2.83742e-05	1.74903e-05	9.93052e-07	52.6991	1e-18	1e-18	6.99988e-07	1e-18	1.99997e-05	1e-18	1.56116e-05	2.74884e-05	0.0170704	2.11885e-06	1.59819e-06	0.266984	0.590005	2.61721e-05	0.0440037	0.000286694	0.000294132	0.000294132	0.000294132	8.23569e-06	0.000294132	0.000764742	4.70611e-05	4.70611e-05	4.70611e-05	0.000294132	0.000294132	0.000294132	0.000294132	8.23569e-06	0.000294132	8.23569e-06	0.000126667	0.000117653	0	0	0
283	282	6.20652e-05	1e-18	1e-18	28.8995	9.81783e-05	9.99983e-08	0.0180997	2.83742e-05	1.74903e-05	9.93052e-07	52.6991	1e-18	1e-18	6.99988e-07	1e-18	1.99997e-05	1e-18	1.563e-05	2.75586e-05	0.0170704	2.11885e-06	1.59819e-06	0.266984	0.590005	2.61722e-05	0.0440037	0.00028667	0.000294119	0.000294119	0.000294119	8.23535e-06	0.000294119	0.000764711	4.70591e-05	4.70591e-05	4.70591e-05	0.000294119	0.000294119	0.000294119	0.000294119	8.23535e-06	0.000294119	8.23535e-06	0.000126717	0.000117648	0	0	0
284	283	6.20652e-05	1e-18	1e-18	28.8995	9.81671e-05	9.99983e-08	0.0180997	2.83742e-05	1.74903e-05	9.93052e-07	52.6991	1e-18	1e-18	6.99988e-07	1e-18	1.99997e-05	1e-18	1.56485e-05	2.76289e-05	0.0170704	2.11885e-06	1.59819e-06	0.266984	0.590005	2.61723e-05	0.0440037	0.000286646	0.000294107	0.000294107	0.000294107	8.23501e-06	0.000294107	0.000764679	4.70572e-05	4.70572e-05	4.70572e-05	0.000294107	0.000294107	0.000294107	0.000294107	8.23501e-06	0.000294107	8.23501e-06	0.000126767	0.000117643	0	0	0
285	284	6.20652e-05	1e-18	1e-18	28.8995	9.8156e-05	9.99983e-08	0.0180997	2.83742e-05	1.74903e-05	9.93052e-07	52.6991	1e-18	1e-18	6.99988e-07	1e-18	1.99997e-05	1e-18	1.56669e-05	2.76991e-05	0.0170704	2.11885e-06	1.59819e-06	0.266984	0.590005	2.61725e-05	0.0440037	0.000286622	0.000294095	0.000294095	0.000294095	8.23467e-06	0.000294095	0.000764648	4.70552e-05	4.70552e-05	4.70552e-05	0.000294095	0.000294095	0.000294095	0.000294095	8.23467e-06	0.000294095	8.23467e-06	0.000126818	0.000117638	0	0	0
286	285	6.20652e-05	1e-18	1e-18	28.8995	9.81449e-05	9.99983e-08	0.0180997	2.83742e-05	1.74903e-05	9.93052e-07	52.6991	1e-18	1e-18	6.99988e-07	1e-18	1.99997e-05	1e-18	1.56854e-05	2.77694e-05	0.0170704	2.11885e-06	1.59819e-06	0.266984	0.590005	2.61726e-05	0.0440038	0.000286598	0.000294083	0.000294083	0.000294083	8.23433e-06	0.000294083	0.000764616	4.70533e-05	4.70533e-05	4.70533e-05	0.000294083	0.000294083	0.000294083	0.000294083	8.23433e-06	0.000294083	8.23433e-06	0.000126868	0.000117633	0	0	0
287	286	6.20652e-05	1e-18	1e-18	28.8995	9.81338e-05	9.99983e-08	0.0180997	2.83742e-05	1.74903e-05	9.93052e-07	52.6991	1e-18	1e-18	6.99988e-07	1e-18	1.99997e-05	1e-18	1.57039e-05	2.78396e-05	0.0170704	2.11885e-06	1.59819e-06	0.266984	0.590005	2.61727e-05	0.0440038	0.000286574	0.000294071	0.000294071	0.000294071	8.23399e-06	0.000294071	0.000764585	4.70514e-05	4.70514e-05	4.70514e-05	0.000294071	0.000294071	0.000294071	0.000294071	8.23399e-06	0.000294071	8.23399e-06	0.000126918	0.000117628	0	0	0
288	287	6.20652e-05	1e-18	1e-18	28.8995	9.81227e-05	9.99983e-08	0.0180997	2.83742e-05	1.74903e-05	9.93052e-07	52.6991	1e-18	1e-18	6.99988e-07	1e-18	1.99997e-05	1e-18	1.57223e-05	2.79099e-05	0.0170704	2.11885e-06	1.59819e-06	0.266984	0.590005	2.61728e-05	0.0440038	0.00028655	0.000294059	0.000294059	0.000294059	8.23365e-06	0.000294059	0.000764553	4.70494e-05	4.70494e-05	4.70494e-05	0.000294059	0.000294059	0.000294059	0.000294059	8.23365e-06	0.000294059	8.23365e-06	0.000126969	0.000117624	0	0	0
289	288	6.20652e-05	1e-18	1e-18	28.8995	9.81116e-05	9.99983e-08	0.0180997	2.83742e-05	1.74903e-05	9.93052e-07	52.6991	1e-18	1e-18	6.99988e-07	1e-18	1.99997e-05	1e-18	1.57408e-05	2.79801e-05	0.0170704	2.11885e-06	1.59819e-06	0.266984	0.590005	2.61729e-05	0.0440038	0.000286526	0.000294047	0.000294047	0.000294047	8.23331e-06	0.000294047	0.000764522	4.70475e-05	4.70475e-05	4.70475e-05	0.000294047	0.000294047	0.000294047	0.000294047	8.23331e-06	0.000294047	8.23331e-06	0.000127019	0.000117619	0	0	0
290	289	6.20652e-05	1e-18	1e-18	28.8995	9.81005e-05	9.99983e-08	0.0180997	2.83742e-05	1.74903e-05	9.93052e-07	52.6991	1e-18	1e-18	6.99988e-07	1e-18	1.99997e-05	1e-18	1.57592e-05	2.80504e-05	0.0170704	2.11885e-06	1.59819e-06	0.266984	0.590005	2.6173e-05	0.0440038	0.000286502	0.000294035	0.000294035	0.000294035	8.23297e-06	0.000294035	0.00076449	4.70455e-05	4.70455e-05	4.70455e-05	0.000294035	0.000294035	0.000294035	0.000294035	8.23297e-06	0.000294035	8.23297e-06	0.000127069	0.000117614	0	0	0
291	290	6.20652e-05	1e-18	1e-18	28.8995	9.80894e-05	9.99983e-08	0.0180997	2.83742e-05	1.74903e-05	9.93052e-07	52.6991	1e-18	1e-18	6.99988e-07	1e-18	1.99997e-05	1e-18	1.57777e-05	2.81206e-05	0.0170704	2.11885e-06	1.59819e-06	0.266984	0.590005	2.61731e-05	0.0440038	0.000286478	0.000294023	0.000294023	0.000294023	8.23263e-06	0.000294023	0.000764459	4.70436e-05	4.70436e-05	4.70436e-05	0.000294023	0.000294023	0.000294023	0.000294023	8.23263e-06	0.000294023	8.23263e-06	0.00012712	0.000117609	0	0	0
292	291	6.20652e-05	1e-18	1e-18	28.8995	9.80783e-05	9.99983e-08	0.0180997	2.83742e-05	1.74903e-05	9.93052e-07	52.6991	1e-18	1e-18	6.99988e-07	1e-18	1.99997e-05	1e-18	1.57962e-05	2.81909e-05	0.0170704	2.11885e-06	1.59819e-06	0.266984	0.590005	2.61733e-05	0.0440038	0.000286454	0.00029401	0.00029401	0.00029401	8.23229e-06	0.00029401	0.000764427	4.70417e-05	4.70417e-05	4.70417e-05	0.00029401	0.00029401	0.00029401	0.00029401	8.23229e-06	0.00029401	8.23229e-06	0.00012717	0.000117604	0	0	0
293	292	6.20652e-05	1e-18	1e-18	28.8995	9.80672e-05	9.99983e-08	0.0180997	2.83742e-05	1.74903e-05	9.93052e-07	52.6991	1e-18	1e-18	6.99988e-07	1e-18	1.99997e-05	1e-18	1.58146e-05	2.82611e-05	0.0170704	2.11885e-06	1.59819e-06	0.266984	0.590005	2.61734e-05	0.0440039	0.00028643	0.000293998	0.000293998	0.000293998	8.23195e-06	0.000293998	0.000764395	4.70397e-05	4.70397e-05	4.70397e-05	0.000293998	0.000293998	0.000293998	0.000293998	8.23195e-06	0.000293998	8.23195e-06	0.00012722	0.000117599	0	0	0
294	293	6.20652e-05	1e-18	1e-18	28.8995	9.8056e-05	9.99983e-08	0.0180997	2.83742e-05	1.74903e-05	9.93052e-07	52.6991	1e-18	1e-18	6.99988e-07	1e-18	1.99997e-05	1e-18	1.58331e-05	2.83314e-05	0.0170704	2.11885e-06	1.59819e-06	0.266984	0.590005	2.61735e-05	0.0440039	0.000286406	0.000293986	0.000293986	0.000293986	8.23161e-06	0.000293986	0.000764364	4.70378e-05	4.70378e-05	4.70378e-05	0.000293986	0.000293986	0.000293986	0.000293986	8.23161e-06	0.000293986	8.23161e-06	0.00012727	0.000117594	0	0	0
295	294	6.20652e-05	1e-18	1e-18	28.8995	9.80449e-05	9.99983e-08	0.0180997	2.83742e-05	1.74903e-05	9.93052e-07	52.6991	1e-18	1e-18	6.99988e-07	1e-18	1.99997e-05	1e-18	1.58515e-05	2.84016e-05	0.0170704	2.11885e-06	1.59819e-06	0.266984	0.590005	2.61736e-05	0.0440039	0.000286382	0.000293974	0.000293974	0.000293974	8.23127e-06	0.000293974	0.000764332	4.70358e-05	4.70358e-05	4.70358e-05	0.000293974	0.000293974	0.000293974	0.000293974	8.23127e-06	0.000293974	8.23127e-06	0.000127321	0.00011759	0	0	0
296	295	6.20652e-05	1e-18	1e-18	28.8995	9.80338e-05	9.99983e-08	0.0180997	2.83742e-05	1.74903e-05	9.93052e-07	52.6991	1e-18	1e-18	6.99988e-07	1e-18	1.99997e-05	1e-18	1.587e-05	2.84719e-05	0.0170704	2.11885e-06	1.59819e-06	0.266983	0.590005	2.61737e-05	0.0440039	0.000286359	0.000293962	0.000293962	0.000293962	8.23093e-06	0.000293962	0.000764301	4.70339e-05	4.70339e-05	4.70339e-05	0.000293962	0.000293962	0.000293962	0.000293962	8.23093e-06	0.000293962	8.23093e-06	0.000127371	0.000117585	0	0	0
297	296	6.20652e-05	1e-18	1e-18	28.8995	9.80227e-05	9.99983e-08	0.0180997	2.83742e-05	1.74903e-05	9.93052e-07	52.6991	1e-18	1e-18	6.99988e-07	1e-18	1.99997e-05	1e-18	1.58885e-05	2.85421e-05	0.0170704	2.11885e-06	1.59819e-06	0.266983	0.590005	2.61738e-05	0.0440039	0.000286335	0.00029395	0.00029395	0.00029395	8.23059e-06	0.00029395	0.000764269	4.7032e-05	4.7032e-05	4.7032e-05	0.00029395	0.00029395	0.00029395	0.00029395	8.23059e-06	0.00029395	8.23059e-06	0.000127421	0.00011758	0	0	0
298	297	6.20652e-05	1e-18	1e-18	28.8995	9.80116e-05	9.99983e-08	0.0180997	2.83742e-05	1.74903e-05	9.93052e-07	52.6991	1e-18	1e-18	6.99988e-07	1e-18	1.99997e-05	1e-18	1.59069e-05	2.86124e-05	0.0170704	2.11885e-06	1.59819e-06	0.266983	0.590005	2.61739e-05	0.0440039	0.000286311	0.000293938	0.000293938	0.000293938	8.23025e-06	0.000293938	0.000764238	4.703e-05	4.703e-05	4.703e-05	0.000293938	0.000293938	0.000293938	0.000293938	8.23025e-06	0.000293938	8.23025e-06	0.000127472	0.000117575	0	0	0
299	298	6.20652e-05	1e-18	1e-18	28.8995	9.80005e-05	9.99983e-08	0.0180997	2.83742e-05	1.74903e-05	9.93052e-07	52.6991	1e-18	1e-18	6.99988e-07	1e-18	1.99997e-05	1e-18	1.59254e-05	2.86826e-05	0.0170704	2.11885e-06	1.59819e-06	0.266983	0.590005	2.61741e-05	0.044004	0.000286287	0.000293926	0.000293926	0.000293926	8.22992e-06	0.000293926	0.000764206	4.70281e-05	4.70281e-05	4.70281e-05	0.000293926	0.000293926	0.000293926	0.000293926	8.22992e-06	0.000293926	8.22992e-06	0.000127522	0.00011757	0	0	0
300	299	6.20652e-05	1e-18	1e-18	28.8995	9.79894e-05	9.99983e-08	0.0180997	2.83742e-05	1.74903e-05	9.93052e-07	52.6991	1e-18	1e-18	6.99988e-07	1e-18	1.99997e-05	1e-18	1.59438e-05	2.87528e-05	0.0170704	2.11885e-06	1.59819e-06	0.266983	0.590005	2.61742e-05	0.044004	0.000286263	0.000293913	0.000293913	0.000293913	8.22958e-06	0.000293913	0.000764175	4.70261e-05	4.70261e-05	4.70261e-05	0.000293913	0.000293913	0.000293913	0.000293913	8.22958e-06	0.000293913	8.22958e-06	0.000127572	0.000117565	0	0	0
301	300	6.20652e-05	1e-18	1e-18	28.8995	9.79783e-05	9.99983e-08	0.0180997	2.83742e-05	1.74903e-05	9.93052e-07	52.6991	1e-18	1e-18	6.99988e-07	1e-18	1.99997e-05	1e-18	1.59623e-05	2.88231e-05	0.0170704	2.11885e-06	1.59819e-06	0.266983	0.590005	2.61743e-05	0.044004	0.000286239	0.000293901	0.000293901	0.000293901	8.22924e-06	0.000293901	0.000764143	4.70242e-05	4.70242e-05	4.70242e-05	0.000293901	0.000293901	0.000293901	0.000293901	8.22924e-06	0.000293901	8.22924e-06	0.000127622	0.000117561	0	0	0
302	301	6.20652e-05	1e-18	1e-18	28.8995	9.79672e-05	9.99983e-08	0.0180997	2.83742e-05	1.74903e-05	9.93052e-07	52.6991	1e-18	1e-18	6.99988e-07	1e-18	1.99997e-05	1e-18	1.59808e-05	2.88933e-05	0.0170704	2.11885e-06	1.59819e-06	0.266983	0.590005	2.61744e-05	0.044004	0.000286215	0.000293889	0.000293889	0.000293889	8.2289e-06	0.000293889	0.000764112	4.70223e-05	4.70223e-05	4.70223e-05	0.000293889	0.000293889	0.000293889	0.000293889	8.2289e-06	0.000293889	8.2289e-06	0.000127673	0.000117556	0	0	0
303	302	6.20652e-05	1e-18	1e-18	28.8995	9.79561e-05	9.99983e-08	0.0180997	2.83742e-05	1.74903e-05	9.93052e-07	52.6991	1e-18	1e-18	6.99988e-07	1e-18	1.99997e-05	1e-18	1.59992e-05	2.89636e-05	0.0170704	2.11885e-06	1.59819e-06	0.266983	0.590005	2.61745e-05	0.044004	0.000286191	0.000293877	0.000293877	0.000293877	8.22856e-06	0.000293877	0.00076408	4.70203e-05	4.70203e-05	4.70203e-05	0.000293877	0.000293877	0.000293877	0.000293877	8.22856e-06	0.000293877	8.22856e-06	0.000127723	0.000117551	0	0	0
304	303	6.20652e-05	1e-18	1e-18	28.8995	9.7945e-05	9.99983e-08	0.0180997	2.83742e-05	1.74903e-05	9.93052e-07	52.6991	1e-18	1e-18	6.99988e-07	1e-18	1.99997e-05	1e-18	1.60177e-05	2.90338e-05	0.0170704	2.11885e-06	1.59819e-06	0.266983	0.590005	2.61746e-05	0.044004	0.000286167	0.000293865	0.000293865	0.000293865	8.22822e-06	0.000293865	0.000764049	4.70184e-05	4.70184e-05	4.70184e-05	0.000293865	0.000293865	0.000293865	0.000293865	8.22822e-06	0.000293865	8.22822e-06	0.000127773	0.000117546	0	0	0
305	304	6.20652e-05	1e-18	1e-18	28.8995	9.79339e-05	9.99983e-08	0.0180997	2.83742e-05	1.74903e-05	9.93052e-07	52.6991	1e-18	1e-18	6.99988e-07	1e-18	1.99997e-05	1e-18	1.60361e-05	2.9104e-05	0.0170704	2.11885e-06	1.59819e-06	0.266983	0.590005	2.61747e-05	0.044004	0.000286143	0.000293853	0.000293853	0.000293853	8.22788e-06	0.000293853	0.000764017	4.70165e-05	4.70165e-05	4.70165e-05	0.000293853	0.000293853	0.000293853	0.000293853	8.22788e-06	0.000293853	8.22788e-06	0.000127823	0.000117541	0	0	0
306	305	6.20652e-05	1e-18	1e-18	28.8995	9.79228e-05	9.99983e-08	0.0180997	2.83742e-05	1.74903e-05	9.93052e-07	52.6991	1e-18	1e-18	6.99988e-07	1e-18	1.99997e-05	1e-18	1.60546e-05	2.91743e-05	0.0170704	2.11885e-06	1.59819e-06	0.266983	0.590005	2.61748e-05	0.0440041	0.000286119	0.000293841	0.000293841	0.000293841	8.22754e-06	0.000293841	0.000763986	4.70145e-05	4.70145e-05	4.70145e-05	0.000293841	0.000293841	0.000293841	0.000293841	8.22754e-06	0.000293841	8.22754e-06	0.000127874	0.000117536	0	0	0
307	306	6.20652e-05	1e-18	1e-18	28.8995	9.79117e-05	9.99983e-08	0.0180997	2.83742e-05	1.74903e-05	9.93052e-07	52.6991	1e-18	1e-18	6.99988e-07	1e-18	1.99997e-05	1e-18	1.60731e-05	2.92445e-05	0.0170704	2.11885e-06	1.59819e-06	0.266983	0.590005	2.61749e-05	0.0440041	0.000286095	0.000293829	0.000293829	0.000293829	8.2272e-06	0.000293829	0.000763954	4.70126e-05	4.70126e-05	4.70126e-05	0.000293829	0.000293829	0.000293829	0.000293829	8.2272e-06	0.000293829	8.2272e-06	0.000127924	0.000117531	0	0	0
308	307	6.20652e-05	1e-18	1e-18	28.8995	9.79006e-05	9.99983e-08	0.0180997	2.83742e-05	1.74903e-05	9.93052e-07	52.6991	1e-18	1e-18	6.99988e-07	1e-18	1.99997e-05	1e-18	1.60915e-05	2.93147e-05	0.0170704	2.11885e-06	1.59819e-06	0.266983	0.590005	2.6175e-05	0.0440041	0.000286071	0.000293817	0.000293817	0.000293817	8.22686e-06	0.000293817	0.000763923	4.70106e-05	4.70106e-05	4.70106e-05	0.000293817	0.000293817	0.000293817	0.000293817	8.22686e-06	0.000293817	8.22686e-06	0.000127974	0.000117527	0	0	0
309	308	6.20652e-05	1e-18	1e-18	28.8995	9.78895e-05	9.99983e-08	0.0180997	2.83742e-05	1.74903e-05	9.93052e-07	52.6991	1e-18	1e-18	6.99988e-07	1e-18	1.99997e-05	1e-18	1.611e-05	2.9385e-05	0.0170704	2.11885e-06	1.59819e-06	0.266983	0.590005	2.61752e-05	0.0440041	0.000286048	0.000293804	0.000293804	0.000293804	8.22652e-06	0.000293804	0.000763891	4.70087e-05	4.70087e-05	4.70087e-05	0.000293804	0.000293804	0.000293804	0.000293804	8.22652e-06	0.000293804	8.22652e-06	0.000128024	0.000117522	0	0	0
310	309	6.20652e-05	1e-18	1e-18	28.8995	9.78784e-05	9.99983e-08	0.0180997	2.83742e-05	1.74903e-05	9.93052e-07	52.6991	1e-18	1e-18	6.99988e-07	1e-18	1.99997e-05	1e-18	1.61284e-05	2.94552e-05	0.0170704	2.11885e-06	1.59819e-06	0.266983	0.590005	2.61753e-05	0.0440041	0.000286024	0.000293792	0.000293792	0.000293792	8.22618e-06	0.000293792	0.00076386	4.70068e-05	4.70068e-05	4.70068e-05	0.000293792	0.000293792	0.000293792	0.000293792	8.22618e-06	0.000293792	8.22618e-06	0.000128075	0.000117517	0	0	0
311	310	6.20652e-05	1e-18	1e-18	28.8995	9.78673e-05	9.99983e-08	0.0180997	2.83742e-05	1.74903e-05	9.93052e-07	52.6991	1e-18	1e-18	6.99988e-07	1e-18	1.99997e-05	1e-18	1.61469e-05	2.95254e-05	0.0170704	2.11885e-06	1.59819e-06	0.266982	0.590005	2.61754e-05	0.0440041	0.000286	0.00029378	0.00029378	0.00029378	8.22584e-06	0.00029378	0.000763828	4.70048e-05	4.70048e-05	4.70048e-05	0.00029378	0.00029378	0.00029378	0.00029378	8.22584e-06	0.00029378	8.22584e-06	0.000128125	0.000117512	0	0	0
312	311	6.20652e-05	1e-18	1e-18	28.8995	9.78561e-05	9.99983e-08	0.0180997	2.83742e-05	1.74903e-05	9.93052e-07	52.6991	1e-18	1e-18	6.99988e-07	1e-18	1.99997e-05	1e-18	1.61654e-05	2.95956e-05	0.0170704	2.11885e-06	1.59819e-06	0.266982	0.590005	2.61755e-05	0.0440042	0.000285976	0.000293768	0.000293768	0.000293768	8.22551e-06	0.000293768	0.000763797	4.70029e-05	4.70029e-05	4.70029e-05	0.000293768	0.000293768	0.000293768	0.000293768	8.22551e-06	0.000293768	8.22551e-06	0.000128175	0.000117507	0	0	0
313	312	6.20652e-05	1e-18	1e-18	28.8995	9.7845e-05	9.99983e-08	0.0180997	2.83742e-05	1.74903e-05	9.93052e-07	52.6991	1e-18	1e-18	6.99988e-07	1e-18	1.99997e-05	1e-18	1.61838e-05	2.96659e-05	0.0170704	2.11885e-06	1.59819e-06	0.266982	0.590005	2.61756e-05	0.0440042	0.000285952	0.000293756	0.000293756	0.000293756	8.22517e-06	0.000293756	0.000763765	4.7001e-05	4.7001e-05	4.7001e-05	0.000293756	0.000293756	0.000293756	0.000293756	8.22517e-06	0.000293756	8.22517e-06	0.000128225	0.000117502	0	0	0
314	313	6.20652e-05	1e-18	1e-18	28.8995	9.78339e-05	9.99983e-08	0.0180997	2.83742e-05	1.74903e-05	9.93052e-07	52.6991	1e-18	1e-18	6.99988e-07	1e-18	1.99997e-05	1e-18	1.62023e-05	2.97361e-05	0.0170704	2.11885e-06	1.59819e-06	0.266982	0.590005	2.61757e-05	0.0440042	0.000285928	0.000293744	0.000293744	0.000293744	8.22483e-06	0.000293744	0.000763734	4.6999e-05	4.6999e-05	4.6999e-05	0.000293744	0.000293744	0.000293744	0.000293744	8.22483e-06	0.000293744	8.22483e-06	0.000128276	0.000117498	0	0	0
315	314	6.20652e-05	1e-18	1e-18	28.8995	9.78228e-05	9.99983e-08	0.0180997	2.83742e-05	1.74903e-05	9.93052e-07	52.6991	1e-18	1e-18	6.99988e-07	1e-18	1.99997e-05	1e-18	1.62207e-05	2.98063e-05	0.0170704	2.11885e-06	1.59819e-06	0.266982	0.590005	2.61758e-05	0.0440042	0.000285904	0.000293732	0.000293732	0.000293732	8.22449e-06	0.000293732	0.000763703	4.69971e-05	4.69971e-05	4.69971e-05	0.000293732	0.000293732	0.000293732	0.000293732	8.22449e-06	0.000293732	8.22449e-06	0.000128326	0.000117493	0	0	0
316	315	6.20652e-05	1e-18	1e-18	28.8995	9.78117e-05	9.99983e-08	0.0180997	2.83742e-05	1.74903e-05	9.93052e-07	52.6991	1e-18	1e-18	6.99988e-07	1e-18	1.99997e-05	1e-18	1.62392e-05	2.98765e-05	0.0170704	2.11885e-06	1.59819e-06	0.266982	0.590005	2.61759e-05	0.0440042	0.00028588	0.00029372	0.00029372	0.00029372	8.22415e-06	0.00029372	0.000763671	4.69951e-05	4.69951e-05	4.69951e-05	0.00029372	0.00029372	0.00029372	0.00029372	8.22415e-06	0.00029372	8.22415e-06	0.000128376	0.000117488	0	0	0
317	316	6.20652e-05	1e-18	1e-18	28.8995	9.78006e-05	9.99983e-08	0.0180997	2.83742e-05	1.74903e-05	9.93052e-07	52.6991	1e-18	1e-18	6.99988e-07	1e-18	1.99997e-05	1e-18	1.62577e-05	2.99468e-05	0.0170704	2.11885e-06	1.59819e-06	0.266982	0.590005	2.6176e-05	0.0440042	0.000285856	0.000293708	0.000293708	0.000293708	8.22381e-06	0.000293708	0.00076364	4.69932e-05	4.69932e-05	4.69932e-05	0.000293708	0.000293708	0.000293708	0.000293708	8.22381e-06	0.000293708	8.22381e-06	0.000128426	0.000117483	0	0	0
318	317	6.20652e-05	1e-18	1e-18	28.8995	9.77895e-05	9.99983e-08	0.0180997	2.83742e-05	1.74903e-05	9.93052e-07	52.6991	1e-18	1e-18	6.99988e-07	1e-18	1.99997e-05	1e-18	1.62761e-05	3.0017e-05	0.0170704	2.11885e-06	1.59819e-06	0.266982	0.590005	2.61761e-05	0.0440043	0.000285832	0.000293695	0.000293695	0.000293695	8.22347e-06	0.000293695	0.000763608	4.69913e-05	4.69913e-05	4.69913e-05	0.000293695	0.000293695	0.000293695	0.000293695	8.22347e-06	0.000293695	8.22347e-06	0.000128476	0.000117478	0	0	0
319	318	6.20652e-05	1e-18	1e-18	28.8995	9.77784e-05	9.99983e-08	0.0180997	2.83742e-05	1.74903e-05	9.93052e-07	52.6991	1e-18	1e-18	6.99988e-07	1e-18	1.99997e-05	1e-18	1.62946e-05	3.00872e-05	0.0170704	2.11885e-06	1.59819e-06	0.266982	0.590005	2.61762e-05	0.0440043	0.000285808	0.000293683	0.000293683	0.000293683	8.22313e-06	0.000293683	0.000763577	4.69893e-05	4.69893e-05	4.69893e-05	0.000293683	0.000293683	0.000293683	0.000293683	8.22313e-06	0.000293683	8.22313e-06	0.000128527	0.000117473	0	0	0
320	319	6.20652e-05	1e-18	1e-18	28.8995	9.77673e-05	9.99983e-08	0.0180997	2.83742e-05	1.74903e-05	9.93052e-07	52.6991	1e-18	1e-18	6.99988e-07	1e-18	1.99997e-05	1e-18	1.6313e-05	3.01574e-05	0.0170704	2.11885e-06	1.59819e-06	0.266982	0.590005	2.61763e-05	0.0440043	0.000285784	0.000293671	0.000293671	0.000293671	8.22279e-06	0.000293671	0.000763545	4.69874e-05	4.69874e-05	4.69874e-05	0.000293671	0.000293671	0.000293671	0.000293671	8.22279e-06	0.000293671	8.22279e-06	0.000128577	0.000117468	0	0	0
321	320	6.20652e-05	1e-18	1e-18	28.8995	9.77562e-05	9.99983e-08	0.0180997	2.83742e-05	1.74903e-05	9.93052e-07	52.6991	1e-18	1e-18	6.99988e-07	1e-18	1.99997e-05	1e-18	1.63315e-05	3.02276e-05	0.0170704	2.11885e-06	1.59819e-06	0.266982	0.590005	2.61764e-05	0.0440043	0.000285761	0.000293659	0.000293659	0.000293659	8.22245e-06	0.000293659	0.000763514	4.69855e-05	4.69855e-05	4.69855e-05	0.000293659	0.000293659	0.000293659	0.000293659	8.22245e-06	0.000293659	8.22245e-06	0.000128627	0.000117464	0	0	0
322	321	6.20652e-05	1e-18	1e-18	28.8995	9.77451e-05	9.99983e-08	0.0180997	2.83742e-05	1.74903e-05	9.93052e-07	52.6991	1e-18	1e-18	6.99988e-07	1e-18	1.99997e-05	1e-18	1.63499e-05	3.02979e-05	0.0170704	2.11885e-06	1.59819e-06	0.266982	0.590005	2.61765e-05	0.0440043	0.000285737	0.000293647	0.000293647	0.000293647	8.22212e-06	0.000293647	0.000763482	4.69835e-05	4.69835e-05	4.69835e-05	0.000293647	0.000293647	0.000293647	0.000293647	8.22212e-06	0.000293647	8.22212e-06	0.000128677	0.000117459	0	0	0
323	322	6.20652e-05	1e-18	1e-18	28.8995	9.7734e-05	9.99983e-08	0.0180997	2.83742e-05	1.74903e-05	9.93052e-07	52.6991	1e-18	1e-18	6.99988e-07	1e-18	1.99997e-05	1e-18	1.63684e-05	3.03681e-05	0.0170704	2.11885e-06	1.59819e-06	0.266982	0.590005	2.61766e-05	0.0440043	0.000285713	0.000293635	0.000293635	0.000293635	8.22178e-06	0.000293635	0.000763451	4.69816e-05	4.69816e-05	4.69816e-05	0.000293635	0.000293635	0.000293635	0.000293635	8.22178e-06	0.000293635	8.22178e-06	0.000128727	0.000117454	0	0	0
324	323	6.20652e-05	1e-18	1e-18	28.8995	9.77229e-05	9.99983e-08	0.0180997	2.83742e-05	1.74903e-05	9.93052e-07	52.6991	1e-18	1e-18	6.99988e-07	1e-18	1.99997e-05	1e-18	1.63869e-05	3.04383e-05	0.0170704	2.11885e-06	1.59819e-06	0.266982	0.590005	2.61767e-05	0.0440043	0.000285689	0.000293623	0.000293623	0.000293623	8.22144e-06	0.000293623	0.000763419	4.69796e-05	4.69796e-05	4.69796e-05	0.000293623	0.000293623	0.000293623	0.000293623	8.22144e-06	0.000293623	8.22144e-06	0.000128778	0.000117449	0	0	0
325	324	6.20652e-05	1e-18	1e-18	28.8995	9.77118e-05	9.99983e-08	0.0180997	2.83742e-05	1.74903e-05	9.93052e-07	52.6991	1e-18	1e-18	6.99988e-07	1e-18	1.99997e-05	1e-18	1.64053e-05	3.05085e-05	0.0170704	2.11885e-06	1.59819e-06	0.266982	0.590005	2.61768e-05	0.0440044	0.000285665	0.000293611	0.000293611	0.000293611	8.2211e-06	0.000293611	0.000763388	4.69777e-05	4.69777e-05	4.69777e-05	0.000293611	0.000293611	0.000293611	0.000293611	8.2211e-06	0.000293611	8.2211e-06	0.000128828	0.000117444	0	0	0
326	325	6.20652e-05	1e-18	1e-18	28.8995	9.77007e-05	9.99983e-08	0.0180997	2.83742e-05	1.74903e-05	9.93052e-07	52.6991	1e-18	1e-18	6.99988e-07	1e-18	1.99997e-05	1e-18	1.64238e-05	3.05787e-05	0.0170704	2.11885e-06	1.59819e-06	0.266981	0.590005	2.61769e-05	0.0440044	0.000285641	0.000293599	0.000293599	0.000293599	8.22076e-06	0.000293599	0.000763356	4.69758e-05	4.69758e-05	4.69758e-05	0.000293599	0.000293599	0.000293599	0.000293599	8.22076e-06	0.000293599	8.22076e-06	0.000128878	0.000117439	0	0	0
327	326	6.20652e-05	1e-18	1e-18	28.8995	9.76896e-05	9.99983e-08	0.0180997	2.83742e-05	1.74903e-05	9.93052e-07	52.6991	1e-18	1e-18	6.99988e-07	1e-18	1.99997e-05	1e-18	1.64422e-05	3.06489e-05	0.0170704	2.11885e-06	1.59819e-06	0.266981	0.590005	2.6177e-05	0.0440044	0.000285617	0.000293586	0.000293586	0.000293586	8.22042e-06	0.000293586	0.000763325	4.69738e-05	4.69738e-05	4.69738e-05	0.000293586	0.000293586	0.000293586	0.000293586	8.22042e-06	0.000293586	8.22042e-06	0.000128928	0.000117435	0	0	0
328	327	6.20652e-05	1e-18	1e-18	28.8995	9.76785e-05	9.99983e-08	0.0180997	2.83742e-05	1.74903e-05	9.93052e-07	52.6991	1e-18	1e-18	6.99988e-07	1e-18	1.99997e-05	1e-18	1.64607e-05	3.07191e-05	0.0170704	2.11885e-06	1.59819e-06	0.266981	0.590005	2.61772e-05	0.0440044	0.000285593	0.000293574	0.000293574	0.000293574	8.22008e-06	0.000293574	0.000763293	4.69719e-05	4.69719e-05	4.69719e-05	0.000293574	0.000293574	0.000293574	0.000293574	8.22008e-06	0.000293574	8.22008e-06	0.000128978	0.00011743	0	0	0
329	328	6.20652e-05	1e-18	1e-18	28.8995	9.76675e-05	9.99983e-08	0.0180997	2.83742e-05	1.74903e-05	9.93052e-07	52.6991	1e-18	1e-18	6.99988e-07	1e-18	1.99997e-05	1e-18	1.64792e-05	3.07894e-05	0.0170704	2.11885e-06	1.59819e-06	0.266981	0.590005	2.61773e-05	0.0440044	0.000285569	0.000293562	0.000293562	0.000293562	8.21974e-06	0.000293562	0.000763262	4.697e-05	4.697e-05	4.697e-05	0.000293562	0.000293562	0.000293562	0.000293562	8.21974e-06	0.000293562	8.21974e-06	0.000129029	0.000117425	0	0	0
330	329	6.20652e-05	1e-18	1e-18	28.8995	9.76564e-05	9.99983e-08	0.0180997	2.83742e-05	1.74903e-05	9.93052e-07	52.6991	1e-18	1e-18	6.99988e-07	1e-18	1.99997e-05	1e-18	1.64976e-05	3.08596e-05	0.0170704	2.11885e-06	1.59819e-06	0.266981	0.590005	2.61774e-05	0.0440044	0.000285545	0.00029355	0.00029355	0.00029355	8.2194e-06	0.00029355	0.00076323	4.6968e-05	4.6968e-05	4.6968e-05	0.00029355	0.00029355	0.00029355	0.00029355	8.2194e-06	0.00029355	8.2194e-06	0.000129079	0.00011742	0	0	0
331	330	6.20652e-05	1e-18	1e-18	28.8995	9.76453e-05	9.99983e-08	0.0180997	2.83742e-05	1.74903e-05	9.93052e-07	52.6991	1e-18	1e-18	6.99988e-07	1e-18	1.99997e-05	1e-18	1.65161e-05	3.09298e-05	0.0170704	2.11885e-06	1.59819e-06	0.266981	0.590005	2.61775e-05	0.0440045	0.000285521	0.000293538	0.000293538	0.000293538	8.21907e-06	0.000293538	0.000763199	4.69661e-05	4.69661e-05	4.69661e-05	0.000293538	0.000293538	0.000293538	0.000293538	8.21907e-06	0.000293538	8.21907e-06	0.000129129	0.000117415	0	0	0
332	331	6.20652e-05	1e-18	1e-18	28.8995	9.76342e-05	9.99983e-08	0.0180997	2.83742e-05	1.74903e-05	9.93052e-07	52.6991	1e-18	1e-18	6.99988e-07	1e-18	1.99997e-05	1e-18	1.65345e-05	3.1e-05	0.0170704	2.11885e-06	1.59819e-06	0.266981	0.590005	2.61776e-05	0.0440045	0.000285498	0.000293526	0.000293526	0.000293526	8.21873e-06	0.000293526	0.000763167	4.69642e-05	4.69642e-05	4.69642e-05	0.000293526	0.000293526	0.000293526	0.000293526	8.21873e-06	0.000293526	8.21873e-06	0.000129179	0.00011741	0	0	0
333	332	6.20652e-05	1e-18	1e-18	28.8995	9.76231e-05	9.99983e-08	0.0180997	2.83742e-05	1.74903e-05	9.93052e-07	52.6991	1e-18	1e-18	6.99988e-07	1e-18	1.99997e-05	1e-18	1.6553e-05	3.10702e-05	0.0170704	2.11885e-06	1.59819e-06	0.266981	0.590005	2.61777e-05	0.0440045	0.000285474	0.000293514	0.000293514	0.000293514	8.21839e-06	0.000293514	0.000763136	4.69622e-05	4.69622e-05	4.69622e-05	0.000293514	0.000293514	0.000293514	0.000293514	8.21839e-06	0.000293514	8.21839e-06	0.000129229	0.000117406	0	0	0
334	333	6.20652e-05	1e-18	1e-18	28.8995	9.7612e-05	9.99983e-08	0.0180997	2.83742e-05	1.74903e-05	9.93052e-07	52.6991	1e-18	1e-18	6.99988e-07	1e-18	1.99997e-05	1e-18	1.65715e-05	3.11404e-05	0.0170704	2.11885e-06	1.59819e-06	0.266981	0.590005	2.61778e-05	0.0440045	0.00028545	0.000293502	0.000293502	0.000293502	8.21805e-06	0.000293502	0.000763105	4.69603e-05	4.69603e-05	4.69603e-05	0.000293502	0.000293502	0.000293502	0.000293502	8.21805e-06	0.000293502	8.21805e-06	0.000129279	0.000117401	0	0	0
335	334	6.20652e-05	1e-18	1e-18	28.8995	9.76009e-05	9.99983e-08	0.0180997	2.83742e-05	1.74903e-05	9.93052e-07	52.6991	1e-18	1e-18	6.99988e-07	1e-18	1.99997e-05	1e-18	1.65899e-05	3.12106e-05	0.0170704	2.11885e-06	1.59819e-06	0.266981	0.590005	2.61779e-05	0.0440045	0.000285426	0.00029349	0.00029349	0.00029349	8.21771e-06	0.00029349	0.000763073	4.69583e-05	4.69583e-05	4.69583e-05	0.00029349	0.00029349	0.00029349	0.00029349	8.21771e-06	0.00029349	8.21771e-06	0.000129329	0.000117396	0	0	0
336	335	6.20652e-05	1e-18	1e-18	28.8995	9.75898e-05	9.99983e-08	0.0180997	2.83742e-05	1.74903e-05	9.93052e-07	52.6991	1e-18	1e-18	6.99988e-07	1e-18	1.99997e-05	1e-18	1.66084e-05	3.12808e-05	0.0170704	2.11885e-06	1.59819e-06	0.266981	0.590005	2.6178e-05	0.0440045	0.000285402	0.000293478	0.000293478	0.000293478	8.21737e-06	0.000293478	0.000763042	4.69564e-05	4.69564e-05	4.69564e-05	0.000293478	0.000293478	0.000293478	0.000293478	8.21737e-06	0.000293478	8.21737e-06	0.00012938	0.000117391	0	0	0
337	336	6.20652e-05	1e-18	1e-18	28.8995	9.75787e-05	9.99983e-08	0.0180997	2.83742e-05	1.74903e-05	9.93052e-07	52.6991	1e-18	1e-18	6.99988e-07	1e-18	1.99997e-05	1e-18	1.66268e-05	3.1351e-05	0.0170704	2.11885e-06	1.59819e-06	0.266981	0.590005	2.61781e-05	0.0440046	0.000285378	0.000293465	0.000293465	0.000293465	8.21703e-06	0.000293465	0.00076301	4.69545e-05	4.69545e-05	4.69545e-05	0.000293465	0.000293465	0.000293465	0.000293465	8.21703e-06	0.000293465	8.21703e-06	0.00012943	0.000117386	0	0	0
338	337	6.20652e-05	1e-18	1e-18	28.8995	9.75676e-05	9.99983e-08	0.0180997	2.83742e-05	1.74903e-05	9.93052e-07	52.6991	1e-18	1e-18	6.99988e-07	1e-18	1.99997e-05	1e-18	1.66453e-05	3.14212e-05	0.0170704	2.11885e-06	1.59819e-06	0.266981	0.590005	2.61782e-05	0.0440046	0.000285354	0.000293453	0.000293453	0.000293453	8.21669e-06	0.000293453	0.000762979	4.69525e-05	4.69525e-05	4.69525e-05	0.000293453	0.000293453	0.000293453	0.000293453	8.21669e-06	0.000293453	8.21669e-06	0.00012948	0.000117381	0	0	0
339	338	6.20652e-05	1e-18	1e-18	28.8995	9.75565e-05	9.99983e-08	0.0180997	2.83742e-05	1.74903e-05	9.93052e-07	52.6991	1e-18	1e-18	6.99988e-07	1e-18	1.99997e-05	1e-18	1.66638e-05	3.14914e-05	0.0170704	2.11885e-06	1.59819e-06	0.266981	0.590005	2.61783e-05	0.0440046	0.00028533	0.000293441	0.000293441	0.000293441	8.21636e-06	0.000293441	0.000762947	4.69506e-05	4.69506e-05	4.69506e-05	0.000293441	0.000293441	0.000293441	0.000293441	8.21636e-06	0.000293441	8.21636e-06	0.00012953	0.000117377	0	0	0
340	339	6.20652e-05	1e-18	1e-18	28.8995	9.75454e-05	9.99983e-08	0.0180997	2.83742e-05	1.74903e-05	9.93052e-07	52.6991	1e-18	1e-18	6.99988e-07	1e-18	1.99997e-05	1e-18	1.66822e-05	3.15616e-05	0.0170704	2.11885e-06	1.59819e-06	0.266981	0.590005	2.61784e-05	0.0440046	0.000285306	0.000293429	0.000293429	0.000293429	8.21602e-06	0.000293429	0.000762916	4.69487e-05	4.69487e-05	4.69487e-05	0.000293429	0.000293429	0.000293429	0.000293429	8.21602e-06	0.000293429	8.21602e-06	0.00012958	0.000117372	0	0	0
341	340	6.20652e-05	1e-18	1e-18	28.8995	9.75343e-05	9.99983e-08	0.0180997	2.83742e-05	1.74903e-05	9.93052e-07	52.6991	1e-18	1e-18	6.99988e-07	1e-18	1.99997e-05	1e-18	1.67007e-05	3.16318e-05	0.0170704	2.11885e-06	1.59819e-06	0.26698	0.590005	2.61785e-05	0.0440046	0.000285282	0.000293417	0.000293417	0.000293417	8.21568e-06	0.000293417	0.000762884	4.69467e-05	4.69467e-05	4.69467e-05	0.000293417	0.000293417	0.000293417	0.000293417	8.21568e-06	0.000293417	8.21568e-06	0.00012963	0.000117367	0	0	0
342	341	6.20652e-05	1e-18	1e-18	28.8995	9.75232e-05	9.99983e-08	0.0180997	2.83742e-05	1.74903e-05	9.93052e-07	52.6991	1e-18	1e-18	6.99988e-07	1e-18	1.99997e-05	1e-18	1.67191e-05	3.1702e-05	0.0170704	2.11885e-06	1.59819e-06	0.26698	0.590005	2.61786e-05	0.0440046	0.000285258	0.000293405	0.000293405	0.000293405	8.21534e-06	0.000293405	0.000762853	4.69448e-05	4.69448e-05	4.69448e-05	0.000293405	0.000293405	0.000293405	0.000293405	8.21534e-06	0.000293405	8.21534e-06	0.00012968	0.000117362	0	0	0
343	342	6.20652e-05	1e-18	1e-18	28.8995	9.75121e-05	9.99983e-08	0.0180997	2.83742e-05	1.74903e-05	9.93052e-07	52.6991	1e-18	1e-18	6.99988e-07	1e-18	1.99997e-05	1e-18	1.67376e-05	3.17722e-05	0.0170704	2.11885e-06	1.59819e-06	0.26698	0.590005	2.61787e-05	0.0440046	0.000285235	0.000293393	0.000293393	0.000293393	8.215e-06	0.000293393	0.000762821	4.69429e-05	4.69429e-05	4.69429e-05	0.000293393	0.000293393	0.000293393	0.000293393	8.215e-06	0.000293393	8.215e-06	0.00012973	0.000117357	0	0	0
344	343	6.20652e-05	1e-18	1e-18	28.8995	9.7501e-05	9.99983e-08	0.0180997	2.83742e-05	1.74903e-05	9.93052e-07	52.6991	1e-18	1e-18	6.99988e-07	1e-18	1.99997e-05	1e-18	1.6756e-05	3.18424e-05	0.0170704	2.11885e-06	1.59819e-06	0.26698	0.590005	2.61787e-05	0.0440047	0.000285211	0.000293381	0.000293381	0.000293381	8.21466e-06	0.000293381	0.00076279	4.69409e-05	4.69409e-05	4.69409e-05	0.000293381	0.000293381	0.000293381	0.000293381	8.21466e-06	0.000293381	8.21466e-06	0.000129781	0.000117352	0	0	0
345	344	6.20652e-05	1e-18	1e-18	28.8995	9.74899e-05	9.99983e-08	0.0180997	2.83742e-05	1.74903e-05	9.93052e-07	52.6991	1e-18	1e-18	6.99988e-07	1e-18	1.99997e-05	1e-18	1.67745e-05	3.19126e-05	0.0170704	2.11885e-06	1.59819e-06	0.26698	0.590005	2.61788e-05	0.0440047	0.000285187	0.000293369	0.000293369	0.000293369	8.21432e-06	0.000293369	0.000762759	4.6939e-05	4.6939e-05	4.6939e-05	0.000293369	0.000293369	0.000293369	0.000293369	8.21432e-06	0.000293369	8.21432e-06	0.000129831	0.000117347	0	0	0
346	345	6.20652e-05	1e-18	1e-18	28.8995	9.74789e-05	9.99983e-08	0.0180997	2.83742e-05	1.74903e-05	9.93052e-07	52.6991	1e-18	1e-18	6.99988e-07	1e-18	1.99997e-05	1e-18	1.6793e-05	3.19827e-05	0.0170704	2.11885e-06	1.59819e-06	0.26698	0.590005	2.61789e-05	0.0440047	0.000285163	0.000293357	0.000293357	0.000293357	8.21398e-06	0.000293357	0.000762727	4.69371e-05	4.69371e-05	4.69371e-05	0.000293357	0.000293357	0.000293357	0.000293357	8.21398e-06	0.000293357	8.21398e-06	0.000129881	0.000117343	0	0	0
347	346	6.20652e-05	1e-18	1e-18	28.8995	9.74678e-05	9.99983e-08	0.0180997	2.83742e-05	1.74903e-05	9.93052e-07	52.6991	1e-18	1e-18	6.99988e-07	1e-18	1.99997e-05	1e-18	1.68114e-05	3.20529e-05	0.0170704	2.11885e-06	1.59819e-06	0.26698	0.590005	2.6179e-05	0.0440047	0.000285139	0.000293344	0.000293344	0.000293344	8.21365e-06	0.000293344	0.000762696	4.69351e-05	4.69351e-05	4.69351e-05	0.000293344	0.000293344	0.000293344	0.000293344	8.21365e-06	0.000293344	8.21365e-06	0.000129931	0.000117338	0	0	0
348	347	6.20652e-05	1e-18	1e-18	28.8995	9.74567e-05	9.99983e-08	0.0180997	2.83742e-05	1.74903e-05	9.93052e-07	52.6991	1e-18	1e-18	6.99988e-07	1e-18	1.99997e-05	1e-18	1.68299e-05	3.21231e-05	0.0170704	2.11885e-06	1.59819e-06	0.26698	0.590005	2.61791e-05	0.0440047	0.000285115	0.000293332	0.000293332	0.000293332	8.21331e-06	0.000293332	0.000762664	4.69332e-05	4.69332e-05	4.69332e-05	0.000293332	0.000293332	0.000293332	0.000293332	8.21331e-06	0.000293332	8.21331e-06	0.000129981	0.000117333	0	0	0
349	348	6.20652e-05	1e-18	1e-18	28.8995	9.74456e-05	9.99983e-08	0.0180997	2.83742e-05	1.74903e-05	9.93052e-07	52.6991	1e-18	1e-18	6.99988e-07	1e-18	1.99997e-05	1e-18	1.68483e-05	3.21933e-05	0.0170704	2.11885e-06	1.59819e-06	0.26698	0.590005	2.61792e-05	0.0440047	0.000285091	0.00029332	0.00029332	0.00029332	8.21297e-06	0.00029332	0.000762633	4.69312e-05	4.69312e-05	4.69312e-05	0.00029332	0.00029332	0.00029332	0.00029332	8.21297e-06	0.00029332	8.21297e-06	0.000130031	0.000117328	0	0	0
350	349	6.20652e-05	1e-18	1e-18	28.8995	9.74345e-05	9.99983e-08	0.0180997	2.83742e-05	1.74903e-05	9.93052e-07	52.6991	1e-18	1e-18	6.99988e-07	1e-18	1.99997e-05	1e-18	1.68668e-05	3.22635e-05	0.0170704	2.11885e-06	1.59819e-06	0.26698	0.590005	2.61793e-05	0.0440048	0.000285067	0.000293308	0.000293308	0.000293308	8.21263e-06	0.000293308	0.000762601	4.69293e-05	4.69293e-05	4.69293e-05	0.000293308	0.000293308	0.000293308	0.000293308	8.21263e-06	0.000293308	8.21263e-06	0.000130081	0.000117323	0	0	0
351	350	6.20652e-05	1e-18	1e-18	28.8995	9.74234e-05	9.99983e-08	0.0180997	2.83742e-05	1.74903e-05	9.93052e-07	52.6991	1e-18	1e-18	6.99988e-07	1e-18	1.99997e-05	1e-18	1.68853e-05	3.23337e-05	0.0170704	2.11885e-06	1.59819e-06	0.26698	0.590005	2.61794e-05	0.0440048	0.000285043	0.000293296	0.000293296	0.000293296	8.21229e-06	0.000293296	0.00076257	4.69274e-05	4.69274e-05	4.69274e-05	0.000293296	0.000293296	0.000293296	0.000293296	8.21229e-06	0.000293296	8.21229e-06	0.000130131	0.000117318	0	0	0
352	351	6.20652e-05	1e-18	1e-18	28.8995	9.74123e-05	9.99983e-08	0.0180997	2.83742e-05	1.74903e-05	9.93052e-07	52.6991	1e-18	1e-18	6.99988e-07	1e-18	1.99997e-05	1e-18	1.69037e-05	3.24039e-05	0.0170704	2.11885e-06	1.59819e-06	0.26698	0.590005	2.61795e-05	0.0440048	0.000285019	0.000293284	0.000293284	0.000293284	8.21195e-06	0.000293284	0.000762538	4.69254e-05	4.69254e-05	4.69254e-05	0.000293284	0.000293284	0.000293284	0.000293284	8.21195e-06	0.000293284	8.21195e-06	0.000130181	0.000117314	0	0	0
353	352	6.20652e-05	1e-18	1e-18	28.8995	9.74012e-05	9.99983e-08	0.0180997	2.83742e-05	1.74903e-05	9.93052e-07	52.6991	1e-18	1e-18	6.99988e-07	1e-18	1.99997e-05	1e-18	1.69222e-05	3.24741e-05	0.0170704	2.11885e-06	1.59819e-06	0.26698	0.590005	2.61796e-05	0.0440048	0.000284995	0.000293272	0.000293272	0.000293272	8.21161e-06	0.000293272	0.000762507	4.69235e-05	4.69235e-05	4.69235e-05	0.000293272	0.000293272	0.000293272	0.000293272	8.21161e-06	0.000293272	8.21161e-06	0.000130231	0.000117309	0	0	0
354	353	6.20652e-05	1e-18	1e-18	28.8995	9.73901e-05	9.99983e-08	0.0180997	2.83742e-05	1.74903e-05	9.93052e-07	52.6991	1e-18	1e-18	6.99988e-07	1e-18	1.99997e-05	1e-18	1.69406e-05	3.25442e-05	0.0170704	2.11885e-06	1.59819e-06	0.26698	0.590005	2.61797e-05	0.0440048	0.000284972	0.00029326	0.00029326	0.00029326	8.21128e-06	0.00029326	0.000762476	4.69216e-05	4.69216e-05	4.69216e-05	0.00029326	0.00029326	0.00029326	0.00029326	8.21128e-06	0.00029326	8.21128e-06	0.000130281	0.000117304	0	0	0
355	354	6.20652e-05	1e-18	1e-18	28.8995	9.7379e-05	9.99983e-08	0.0180997	2.83742e-05	1.74903e-05	9.93052e-07	52.6991	1e-18	1e-18	6.99988e-07	1e-18	1.99997e-05	1e-18	1.69591e-05	3.26144e-05	0.0170704	2.11885e-06	1.59819e-06	0.26698	0.590005	2.61798e-05	0.0440048	0.000284948	0.000293248	0.000293248	0.000293248	8.21094e-06	0.000293248	0.000762444	4.69196e-05	4.69196e-05	4.69196e-05	0.000293248	0.000293248	0.000293248	0.000293248	8.21094e-06	0.000293248	8.21094e-06	0.000130332	0.000117299	0	0	0
356	355	6.20652e-05	1e-18	1e-18	28.8995	9.7368e-05	9.99983e-08	0.0180997	2.83742e-05	1.74903e-05	9.93052e-07	52.6991	1e-18	1e-18	6.99988e-07	1e-18	1.99997e-05	1e-18	1.69775e-05	3.26846e-05	0.0170704	2.11885e-06	1.59819e-06	0.266979	0.590005	2.61799e-05	0.0440049	0.000284924	0.000293236	0.000293236	0.000293236	8.2106e-06	0.000293236	0.000762413	4.69177e-05	4.69177e-05	4.69177e-05	0.000293236	0.000293236	0.000293236	0.000293236	8.2106e-06	0.000293236	8.2106e-06	0.000130382	0.000117294	0	0	0
357	356	6.20652e-05	1e-18	1e-18	28.8995	9.73569e-05	9.99983e-08	0.0180997	2.83742e-05	1.74903e-05	9.93052e-07	52.6991	1e-18	1e-18	6.99988e-07	1e-18	1.99997e-05	1e-18	1.6996e-05	3.27548e-05	0.0170704	2.11885e-06	1.59819e-06	0.266979	0.590005	2.618e-05	0.0440049	0.0002849	0.000293224	0.000293224	0.000293224	8.21026e-06	0.000293224	0.000762381	4.69158e-05	4.69158e-05	4.69158e-05	0.000293224	0.000293224	0.000293224	0.000293224	8.21026e-06	0.000293224	8.21026e-06	0.000130432	0.000117289	0	0	0
358	357	6.20652e-05	1e-18	1e-18	28.8995	9.73458e-05	9.99983e-08	0.0180997	2.83742e-05	1.74903e-05	9.93052e-07	52.6991	1e-18	1e-18	6.99988e-07	1e-18	1.99997e-05	1e-18	1.70145e-05	3.28249e-05	0.0170704	2.11885e-06	1.59819e-06	0.266979	0.590005	2.61801e-05	0.0440049	0.000284876	0.000293212	0.000293212	0.000293212	8.20992e-06	0.000293212	0.00076235	4.69138e-05	4.69138e-05	4.69138e-05	0.000293212	0.000293212	0.000293212	0.000293212	8.20992e-06	0.000293212	8.20992e-06	0.000130482	0.000117285	0	0	0
359	358	6.20652e-05	1e-18	1e-18	28.8995	9.73347e-05	9.99983e-08	0.0180997	2.83742e-05	1.74903e-05	9.93052e-07	52.6991	1e-18	1e-18	6.99988e-07	1e-18	1.99997e-05	1e-18	1.70329e-05	3.28951e-05	0.0170704	2.11885e-06	1.59819e-06	0.266979	0.590005	2.61802e-05	0.0440049	0.000284852	0.000293199	0.000293199	0.000293199	8.20958e-06	0.000293199	0.000762318	4.69119e-05	4.69119e-05	4.69119e-05	0.000293199	0.000293199	0.000293199	0.000293199	8.20958e-06	0.000293199	8.20958e-06	0.000130532	0.00011728	0	0	0
360	359	6.20652e-05	1e-18	1e-18	28.8995	9.73236e-05	9.99983e-08	0.0180997	2.83742e-05	1.74903e-05	9.93052e-07	52.6991	1e-18	1e-18	6.99988e-07	1e-18	1.99997e-05	1e-18	1.70514e-05	3.29653e-05	0.0170704	2.11885e-06	1.59819e-06	0.266979	0.590005	2.61803e-05	0.0440049	0.000284828	0.000293187	0.000293187	0.000293187	8.20925e-06	0.000293187	0.000762287	4.691e-05	4.691e-05	4.691e-05	0.000293187	0.000293187	0.000293187	0.000293187	8.20925e-06	0.000293187	8.20925e-06	0.000130582	0.000117275	0	0	0
361	360	6.20652e-05	1e-18	1e-18	28.8995	9.73125e-05	9.99983e-08	0.0180997	2.83742e-05	1.74903e-05	9.93052e-07	52.6991	1e-18	1e-18	6.99988e-07	1e-18	1.99997e-05	1e-18	1.70698e-05	3.30355e-05	0.0170704	2.11885e-06	1.59819e-06	0.266979	0.590005	2.61804e-05	0.0440049	0.000284804	0.000293175	0.000293175	0.000293175	8.20891e-06	0.000293175	0.000762256	4.6908e-05	4.6908e-05	4.6908e-05	0.000293175	0.000293175	0.000293175	0.000293175	8.20891e-06	0.000293175	8.20891e-06	0.000130632	0.00011727	0	0	0
362	361	6.20652e-05	1e-18	1e-18	28.8995	9.73014e-05	9.99983e-08	0.0180997	2.83742e-05	1.74903e-05	9.93052e-07	52.6991	1e-18	1e-18	6.99988e-07	1e-18	1.99997e-05	1e-18	1.70883e-05	3.31056e-05	0.0170704	2.11885e-06	1.59819e-06	0.266979	0.590005	2.61805e-05	0.0440049	0.00028478	0.000293163	0.000293163	0.000293163	8.20857e-06	0.000293163	0.000762224	4.69061e-05	4.69061e-05	4.69061e-05	0.000293163	0.000293163	0.000293163	0.000293163	8.20857e-06	0.000293163	8.20857e-06	0.000130682	0.000117265	0	0	0
363	362	6.20652e-05	1e-18	1e-18	28.8995	9.72904e-05	9.99983e-08	0.0180997	2.83742e-05	1.74903e-05	9.93052e-07	52.6991	1e-18	1e-18	6.99988e-07	1e-18	1.99997e-05	1e-18	1.71067e-05	3.31758e-05	0.0170704	2.11885e-06	1.59819e-06	0.266979	0.590005	2.61806e-05	0.044005	0.000284756	0.000293151	0.000293151	0.000293151	8.20823e-06	0.000293151	0.000762193	4.69042e-05	4.69042e-05	4.69042e-05	0.000293151	0.000293151	0.000293151	0.000293151	8.20823e-06	0.000293151	8.20823e-06	0.000130732	0.00011726	0	0	0
364	363	6.20652e-05	1e-18	1e-18	28.8995	9.72793e-05	9.99983e-08	0.0180997	2.83742e-05	1.74903e-05	9.93052e-07	52.6991	1e-18	1e-18	6.99988e-07	1e-18	1.99997e-05	1e-18	1.71252e-05	3.3246e-05	0.0170704	2.11885e-06	1.59819e-06	0.266979	0.590005	2.61806e-05	0.044005	0.000284733	0.000293139	0.000293139	0.000293139	8.20789e-06	0.000293139	0.000762161	4.69022e-05	4.69022e-05	4.69022e-05	0.000293139	0.000293139	0.000293139	0.000293139	8.20789e-06	0.000293139	8.20789e-06	0.000130782	0.000117256	0	0	0
365	364	6.20652e-05	1e-18	1e-18	28.8995	9.72682e-05	9.99983e-08	0.0180997	2.83742e-05	1.74903e-05	9.93052e-07	52.6991	1e-18	1e-18	6.99988e-07	1e-18	1.99997e-05	1e-18	1.71437e-05	3.33162e-05	0.0170704	2.11885e-06	1.59819e-06	0.266979	0.590005	2.61807e-05	0.044005	0.000284709	0.000293127	0.000293127	0.000293127	8.20755e-06	0.000293127	0.00076213	4.69003e-05	4.69003e-05	4.69003e-05	0.000293127	0.000293127	0.000293127	0.000293127	8.20755e-06	0.000293127	8.20755e-06	0.000130832	0.000117251	0	0	0
366	365	6.20652e-05	1e-18	1e-18	28.8995	9.72571e-05	9.99983e-08	0.0180997	2.83742e-05	1.74903e-05	9.93052e-07	52.6991	1e-18	1e-18	6.99988e-07	1e-18	1.99997e-05	1e-18	1.71621e-05	3.33863e-05	0.0170704	2.11885e-06	1.59819e-06	0.266979	0.590005	2.61808e-05	0.044005	0.000284685	0.000293115	0.000293115	0.000293115	8.20721e-06	0.000293115	0.000762099	4.68984e-05	4.68984e-05	4.68984e-05	0.000293115	0.000293115	0.000293115	0.000293115	8.20721e-06	0.000293115	8.20721e-06	0.000130882	0.000117246	0	0	0
367	366	6.20652e-05	1e-18	1e-18	28.8995	9.7246e-05	9.99983e-08	0.0180997	2.83742e-05	1.74903e-05	9.93052e-07	52.6991	1e-18	1e-18	6.99988e-07	1e-18	1.99997e-05	1e-18	1.71806e-05	3.34565e-05	0.0170704	2.11885e-06	1.59819e-06	0.266979	0.590005	2.61809e-05	0.044005	0.000284661	0.000293103	0.000293103	0.000293103	8.20688e-06	0.000293103	0.000762067	4.68964e-05	4.68964e-05	4.68964e-05	0.000293103	0.000293103	0.000293103	0.000293103	8.20688e-06	0.000293103	8.20688e-06	0.000130932	0.000117241	0	0	0
368	367	6.20652e-05	1e-18	1e-18	28.8995	9.72349e-05	9.99983e-08	0.0180997	2.83742e-05	1.74903e-05	9.93052e-07	52.6991	1e-18	1e-18	6.99988e-07	1e-18	1.99997e-05	1e-18	1.7199e-05	3.35267e-05	0.0170704	2.11885e-06	1.59819e-06	0.266979	0.590005	2.6181e-05	0.044005	0.000284637	0.000293091	0.000293091	0.000293091	8.20654e-06	0.000293091	0.000762036	4.68945e-05	4.68945e-05	4.68945e-05	0.000293091	0.000293091	0.000293091	0.000293091	8.20654e-06	0.000293091	8.20654e-06	0.000130982	0.000117236	0	0	0
369	368	6.20652e-05	1e-18	1e-18	28.8995	9.72238e-05	9.99983e-08	0.0180997	2.83742e-05	1.74903e-05	9.93052e-07	52.6991	1e-18	1e-18	6.99988e-07	1e-18	1.99997e-05	1e-18	1.72175e-05	3.35968e-05	0.0170704	2.11885e-06	1.59819e-06	0.266979	0.590005	2.61811e-05	0.0440051	0.000284613	0.000293079	0.000293079	0.000293079	8.2062e-06	0.000293079	0.000762004	4.68926e-05	4.68926e-05	4.68926e-05	0.000293079	0.000293079	0.000293079	0.000293079	8.2062e-06	0.000293079	8.2062e-06	0.000131032	0.000117231	0	0	0
370	369	6.20652e-05	1e-18	1e-18	28.8995	9.72128e-05	9.99983e-08	0.0180997	2.83742e-05	1.74903e-05	9.93052e-07	52.6991	1e-18	1e-18	6.99988e-07	1e-18	1.99997e-05	1e-18	1.72359e-05	3.3667e-05	0.0170704	2.11885e-06	1.59819e-06	0.266978	0.590005	2.61812e-05	0.0440051	0.000284589	0.000293066	0.000293066	0.000293066	8.20586e-06	0.000293066	0.000761973	4.68906e-05	4.68906e-05	4.68906e-05	0.000293066	0.000293066	0.000293066	0.000293066	8.20586e-06	0.000293066	8.20586e-06	0.000131082	0.000117227	0	0	0
371	370	6.20652e-05	1e-18	1e-18	28.8995	9.72017e-05	9.99983e-08	0.0180997	2.83742e-05	1.74903e-05	9.93052e-07	52.6991	1e-18	1e-18	6.99988e-07	1e-18	1.99997e-05	1e-18	1.72544e-05	3.37371e-05	0.0170704	2.11885e-06	1.59819e-06	0.266978	0.590005	2.61813e-05	0.0440051	0.000284565	0.000293054	0.000293054	0.000293054	8.20552e-06	0.000293054	0.000761941	4.68887e-05	4.68887e-05	4.68887e-05	0.000293054	0.000293054	0.000293054	0.000293054	8.20552e-06	0.000293054	8.20552e-06	0.000131132	0.000117222	0	0	0
372	371	6.20652e-05	1e-18	1e-18	28.8995	9.71906e-05	9.99983e-08	0.0180997	2.83742e-05	1.74903e-05	9.93052e-07	52.6991	1e-18	1e-18	6.99988e-07	1e-18	1.99997e-05	1e-18	1.72729e-05	3.38073e-05	0.0170704	2.11885e-06	1.59819e-06	0.266978	0.590005	2.61814e-05	0.0440051	0.000284541	0.000293042	0.000293042	0.000293042	8.20519e-06	0.000293042	0.00076191	4.68868e-05	4.68868e-05	4.68868e-05	0.000293042	0.000293042	0.000293042	0.000293042	8.20519e-06	0.000293042	8.20519e-06	0.000131182	0.000117217	0	0	0
373	372	6.20652e-05	1e-18	1e-18	28.8995	9.71795e-05	9.99983e-08	0.0180997	2.83742e-05	1.74903e-05	9.93052e-07	52.6991	1e-18	1e-18	6.99988e-07	1e-18	1.99997e-05	1e-18	1.72913e-05	3.38775e-05	0.0170704	2.11885e-06	1.59819e-06	0.266978	0.590005	2.61815e-05	0.0440051	0.000284518	0.00029303	0.00029303	0.00029303	8.20485e-06	0.00029303	0.000761879	4.68848e-05	4.68848e-05	4.68848e-05	0.00029303	0.00029303	0.00029303	0.00029303	8.20485e-06	0.00029303	8.20485e-06	0.000131232	0.000117212	0	0	0
374	373	6.20652e-05	1e-18	1e-18	28.8995	9.71684e-05	9.99983e-08	0.0180997	2.83742e-05	1.74903e-05	9.93052e-07	52.6991	1e-18	1e-18	6.99988e-07	1e-18	1.99997e-05	1e-18	1.73098e-05	3.39476e-05	0.0170704	2.11885e-06	1.59819e-06	0.266978	0.590005	2.61816e-05	0.0440051	0.000284494	0.000293018	0.000293018	0.000293018	8.20451e-06	0.000293018	0.000761847	4.68829e-05	4.68829e-05	4.68829e-05	0.000293018	0.000293018	0.000293018	0.000293018	8.20451e-06	0.000293018	8.20451e-06	0.000131282	0.000117207	0	0	0
375	374	6.20652e-05	1e-18	1e-18	28.8995	9.71574e-05	9.99983e-08	0.0180997	2.83742e-05	1.74903e-05	9.93052e-07	52.6991	1e-18	1e-18	6.99988e-07	1e-18	1.99997e-05	1e-18	1.73282e-05	3.40178e-05	0.0170704	2.11885e-06	1.59819e-06	0.266978	0.590005	2.61817e-05	0.0440052	0.00028447	0.000293006	0.000293006	0.000293006	8.20417e-06	0.000293006	0.000761816	4.6881e-05	4.6881e-05	4.6881e-05	0.000293006	0.000293006	0.000293006	0.000293006	8.20417e-06	0.000293006	8.20417e-06	0.000131332	0.000117202	0	0	0
376	375	6.20652e-05	1e-18	1e-18	28.8995	9.71463e-05	9.99983e-08	0.0180997	2.83742e-05	1.74903e-05	9.93052e-07	52.6991	1e-18	1e-18	6.99988e-07	1e-18	1.99997e-05	1e-18	1.73467e-05	3.40879e-05	0.0170704	2.11885e-06	1.59819e-06	0.266978	0.590005	2.61817e-05	0.0440052	0.000284446	0.000292994	0.000292994	0.000292994	8.20383e-06	0.000292994	0.000761784	4.6879e-05	4.6879e-05	4.6879e-05	0.000292994	0.000292994	0.000292994	0.000292994	8.20383e-06	0.000292994	8.20383e-06	0.000131382	0.000117198	0	0	0
377	376	6.20652e-05	1e-18	1e-18	28.8995	9.71352e-05	9.99983e-08	0.0180997	2.83742e-05	1.74903e-05	9.93052e-07	52.6991	1e-18	1e-18	6.99988e-07	1e-18	1.99997e-05	1e-18	1.73651e-05	3.41581e-05	0.0170704	2.11885e-06	1.59819e-06	0.266978	0.590005	2.61818e-05	0.0440052	0.000284422	0.000292982	0.000292982	0.000292982	8.20349e-06	0.000292982	0.000761753	4.68771e-05	4.68771e-05	4.68771e-05	0.000292982	0.000292982	0.000292982	0.000292982	8.20349e-06	0.000292982	8.20349e-06	0.000131432	0.000117193	0	0	0
378	377	6.20652e-05	1e-18	1e-18	28.8995	9.71241e-05	9.99983e-08	0.0180997	2.83742e-05	1.74903e-05	9.93052e-07	52.6991	1e-18	1e-18	6.99988e-07	1e-18	1.99997e-05	1e-18	1.73836e-05	3.42282e-05	0.0170704	2.11885e-06	1.59819e-06	0.266978	0.590005	2.61819e-05	0.0440052	0.000284398	0.00029297	0.00029297	0.00029297	8.20316e-06	0.00029297	0.000761722	4.68752e-05	4.68752e-05	4.68752e-05	0.00029297	0.00029297	0.00029297	0.00029297	8.20316e-06	0.00029297	8.20316e-06	0.000131482	0.000117188	0	0	0
379	378	6.20652e-05	1e-18	1e-18	28.8995	9.7113e-05	9.99983e-08	0.0180997	2.83742e-05	1.74903e-05	9.93052e-07	52.6991	1e-18	1e-18	6.99988e-07	1e-18	1.99997e-05	1e-18	1.7402e-05	3.42984e-05	0.0170704	2.11885e-06	1.59819e-06	0.266978	0.590005	2.6182e-05	0.0440052	0.000284374	0.000292958	0.000292958	0.000292958	8.20282e-06	0.000292958	0.00076169	4.68732e-05	4.68732e-05	4.68732e-05	0.000292958	0.000292958	0.000292958	0.000292958	8.20282e-06	0.000292958	8.20282e-06	0.000131532	0.000117183	0	0	0
380	379	6.20652e-05	1e-18	1e-18	28.8995	9.71019e-05	9.99983e-08	0.0180997	2.83742e-05	1.74903e-05	9.93052e-07	52.6991	1e-18	1e-18	6.99988e-07	1e-18	1.99997e-05	1e-18	1.74205e-05	3.43685e-05	0.0170704	2.11885e-06	1.59819e-06	0.266978	0.590005	2.61821e-05	0.0440052	0.00028435	0.000292946	0.000292946	0.000292946	8.20248e-06	0.000292946	0.000761659	4.68713e-05	4.68713e-05	4.68713e-05	0.000292946	0.000292946	0.000292946	0.000292946	8.20248e-06	0.000292946	8.20248e-06	0.000131582	0.000117178	0	0	0
381	380	6.20652e-05	1e-18	1e-18	28.8995	9.70909e-05	9.99983e-08	0.0180997	2.83742e-05	1.74903e-05	9.93052e-07	52.6991	1e-18	1e-18	6.99988e-07	1e-18	1.99997e-05	1e-18	1.7439e-05	3.44387e-05	0.0170704	2.11885e-06	1.59819e-06	0.266978	0.590005	2.61822e-05	0.0440052	0.000284326	0.000292934	0.000292934	0.000292934	8.20214e-06	0.000292934	0.000761627	4.68694e-05	4.68694e-05	4.68694e-05	0.000292934	0.000292934	0.000292934	0.000292934	8.20214e-06	0.000292934	8.20214e-06	0.000131632	0.000117173	0	0	0
382	381	6.20652e-05	1e-18	1e-18	28.8995	9.70798e-05	9.99983e-08	0.0180997	2.83742e-05	1.74903e-05	9.93052e-07	52.6991	1e-18	1e-18	6.99988e-07	1e-18	1.99997e-05	1e-18	1.74574e-05	3.45088e-05	0.0170704	2.11885e-06	1.59819e-06	0.266978	0.590005	2.61823e-05	0.0440053	0.000284303	0.000292922	0.000292922	0.000292922	8.2018e-06	0.000292922	0.000761596	4.68674e-05	4.68674e-05	4.68674e-05	0.000292922	0.000292922	0.000292922	0.000292922	8.2018e-06	0.000292922	8.2018e-06	0.000131682	0.000117169	0	0	0
383	382	6.20652e-05	1e-18	1e-18	28.8995	9.70687e-05	9.99983e-08	0.0180997	2.83742e-05	1.74903e-05	9.93052e-07	52.6991	1e-18	1e-18	6.99988e-07	1e-18	1.99997e-05	1e-18	1.74759e-05	3.4579e-05	0.0170704	2.11885e-06	1.59819e-06	0.266978	0.590005	2.61824e-05	0.0440053	0.000284279	0.000292909	0.000292909	0.000292909	8.20146e-06	0.000292909	0.000761565	4.68655e-05	4.68655e-05	4.68655e-05	0.000292909	0.000292909	0.000292909	0.000292909	8.20146e-06	0.000292909	8.20146e-06	0.000131732	0.000117164	0	0	0
384	383	6.20652e-05	1e-18	1e-18	28.8995	9.70576e-05	9.99983e-08	0.0180997	2.83742e-05	1.74903e-05	9.93052e-07	52.6991	1e-18	1e-18	6.99988e-07	1e-18	1.99997e-05	1e-18	1.74943e-05	3.46491e-05	0.0170704	2.11885e-06	1.59819e-06	0.266978	0.590005	2.61825e-05	0.0440053	0.000284255	0.000292897	0.000292897	0.000292897	8.20113e-06	0.000292897	0.000761533	4.68636e-05	4.68636e-05	4.68636e-05	0.000292897	0.000292897	0.000292897	0.000292897	8.20113e-06	0.000292897	8.20113e-06	0.000131782	0.000117159	0	0	0
385	384	6.20652e-05	1e-18	1e-18	28.8995	9.70466e-05	9.99983e-08	0.0180997	2.83742e-05	1.74903e-05	9.93052e-07	52.6991	1e-18	1e-18	6.99988e-07	1e-18	1.99997e-05	1e-18	1.75128e-05	3.47193e-05	0.0170704	2.11885e-06	1.59819e-06	0.266977	0.590005	2.61825e-05	0.0440053	0.000284231	0.000292885	0.000292885	0.000292885	8.20079e-06	0.000292885	0.000761502	4.68617e-05	4.68617e-05	4.68617e-05	0.000292885	0.000292885	0.000292885	0.000292885	8.20079e-06	0.000292885	8.20079e-06	0.000131832	0.000117154	0	0	0
386	385	6.20652e-05	1e-18	1e-18	28.8995	9.70355e-05	9.99983e-08	0.0180997	2.83742e-05	1.74903e-05	9.93052e-07	52.6991	1e-18	1e-18	6.99988e-07	1e-18	1.99997e-05	1e-18	1.75312e-05	3.47894e-05	0.0170704	2.11885e-06	1.59819e-06	0.266977	0.590005	2.61826e-05	0.0440053	0.000284207	0.000292873	0.000292873	0.000292873	8.20045e-06	0.000292873	0.00076147	4.68597e-05	4.68597e-05	4.68597e-05	0.000292873	0.000292873	0.000292873	0.000292873	8.20045e-06	0.000292873	8.20045e-06	0.000131882	0.000117149	0	0	0
387	386	6.20652e-05	1e-18	1e-18	28.8995	9.70244e-05	9.99983e-08	0.0180997	2.83742e-05	1.74903e-05	9.93052e-07	52.6991	1e-18	1e-18	6.99988e-07	1e-18	1.99997e-05	1e-18	1.75497e-05	3.48596e-05	0.0170704	2.11885e-06	1.59819e-06	0.266977	0.590005	2.61827e-05	0.0440053	0.000284183	0.000292861	0.000292861	0.000292861	8.20011e-06	0.000292861	0.000761439	4.68578e-05	4.68578e-05	4.68578e-05	0.000292861	0.000292861	0.000292861	0.000292861	8.20011e-06	0.000292861	8.20011e-06	0.000131932	0.000117144	0	0	0
388	387	6.20652e-05	1e-18	1e-18	28.8995	9.70133e-05	9.99983e-08	0.0180997	2.83742e-05	1.74903e-05	9.93052e-07	52.6991	1e-18	1e-18	6.99988e-07	1e-18	1.99997e-05	1e-18	1.75681e-05	3.49297e-05	0.0170704	2.11885e-06	1.59819e-06	0.266977	0.590005	2.61828e-05	0.0440054	0.000284159	0.000292849	0.000292849	0.000292849	8.19977e-06	0.000292849	0.000761408	4.68559e-05	4.68559e-05	4.68559e-05	0.000292849	0.000292849	0.000292849	0.000292849	8.19977e-06	0.000292849	8.19977e-06	0.000131982	0.00011714	0	0	0
389	388	6.20652e-05	1e-18	1e-18	28.8995	9.70022e-05	9.99983e-08	0.0180997	2.83742e-05	1.74903e-05	9.93052e-07	52.6991	1e-18	1e-18	6.99988e-07	1e-18	1.99997e-05	1e-18	1.75866e-05	3.49998e-05	0.0170704	2.11885e-06	1.59819e-06	0.266977	0.590005	2.61829e-05	0.0440054	0.000284135	0.000292837	0.000292837	0.000292837	8.19944e-06	0.000292837	0.000761376	4.68539e-05	4.68539e-05	4.68539e-05	0.000292837	0.000292837	0.000292837	0.000292837	8.19944e-06	0.000292837	8.19944e-06	0.000132032	0.000117135	0	0	0
390	389	6.20652e-05	1e-18	1e-18	28.8995	9.69912e-05	9.99983e-08	0.0180997	2.83742e-05	1.74903e-05	9.93052e-07	52.6991	1e-18	1e-18	6.99988e-07	1e-18	1.99997e-05	1e-18	1.76051e-05	3.507e-05	0.0170704	2.11885e-06	1.59819e-06	0.266977	0.590005	2.6183e-05	0.0440054	0.000284111	0.000292825	0.000292825	0.000292825	8.1991e-06	0.000292825	0.000761345	4.6852e-05	4.6852e-05	4.6852e-05	0.000292825	0.000292825	0.000292825	0.000292825	8.1991e-06	0.000292825	8.1991e-06	0.000132082	0.00011713	0	0	0
391	390	6.20652e-05	1e-18	1e-18	28.8995	9.69801e-05	9.99983e-08	0.0180997	2.83742e-05	1.74903e-05	9.93052e-07	52.6991	1e-18	1e-18	6.99988e-07	1e-18	1.99997e-05	1e-18	1.76235e-05	3.51401e-05	0.0170704	2.11885e-06	1.59819e-06	0.266977	0.590005	2.61831e-05	0.0440054	0.000284088	0.000292813	0.000292813	0.000292813	8.19876e-06	0.000292813	0.000761313	4.68501e-05	4.68501e-05	4.68501e-05	0.000292813	0.000292813	0.000292813	0.000292813	8.19876e-06	0.000292813	8.19876e-06	0.000132132	0.000117125	0	0	0
392	391	6.20652e-05	1e-18	1e-18	28.8995	9.6969e-05	9.99983e-08	0.0180997	2.83742e-05	1.74903e-05	9.93052e-07	52.6991	1e-18	1e-18	6.99988e-07	1e-18	1.99997e-05	1e-18	1.7642e-05	3.52103e-05	0.0170704	2.11885e-06	1.59819e-06	0.266977	0.590005	2.61832e-05	0.0440054	0.000284064	0.000292801	0.000292801	0.000292801	8.19842e-06	0.000292801	0.000761282	4.68481e-05	4.68481e-05	4.68481e-05	0.000292801	0.000292801	0.000292801	0.000292801	8.19842e-06	0.000292801	8.19842e-06	0.000132181	0.00011712	0	0	0
393	392	6.20652e-05	1e-18	1e-18	28.8995	9.69579e-05	9.99983e-08	0.0180997	2.83742e-05	1.74903e-05	9.93052e-07	52.6991	1e-18	1e-18	6.99988e-07	1e-18	1.99997e-05	1e-18	1.76604e-05	3.52804e-05	0.0170704	2.11885e-06	1.59819e-06	0.266977	0.590005	2.61832e-05	0.0440054	0.00028404	0.000292789	0.000292789	0.000292789	8.19808e-06	0.000292789	0.000761251	4.68462e-05	4.68462e-05	4.68462e-05	0.000292789	0.000292789	0.000292789	0.000292789	8.19808e-06	0.000292789	8.19808e-06	0.000132231	0.000117115	0	0	0
394	393	6.20652e-05	1e-18	1e-18	28.8995	9.69469e-05	9.99983e-08	0.0180997	2.83742e-05	1.74903e-05	9.93052e-07	52.6991	1e-18	1e-18	6.99988e-07	1e-18	1.99997e-05	1e-18	1.76789e-05	3.53505e-05	0.0170704	2.11885e-06	1.59819e-06	0.266977	0.590005	2.61833e-05	0.0440054	0.000284016	0.000292777	0.000292777	0.000292777	8.19775e-06	0.000292777	0.000761219	4.68443e-05	4.68443e-05	4.68443e-05	0.000292777	0.000292777	0.000292777	0.000292777	8.19775e-06	0.000292777	8.19775e-06	0.000132281	0.000117111	0	0	0
395	394	6.20652e-05	1e-18	1e-18	28.8995	9.69358e-05	9.99983e-08	0.0180997	2.83742e-05	1.74903e-05	9.93052e-07	52.6991	1e-18	1e-18	6.99988e-07	1e-18	1.99997e-05	1e-18	1.76973e-05	3.54207e-05	0.0170704	2.11885e-06	1.59819e-06	0.266977	0.590005	2.61834e-05	0.0440055	0.000283992	0.000292765	0.000292765	0.000292765	8.19741e-06	0.000292765	0.000761188	4.68423e-05	4.68423e-05	4.68423e-05	0.000292765	0.000292765	0.000292765	0.000292765	8.19741e-06	0.000292765	8.19741e-06	0.000132331	0.000117106	0	0	0
396	395	6.20652e-05	1e-18	1e-18	28.8995	9.69247e-05	9.99983e-08	0.0180997	2.83742e-05	1.74903e-05	9.93052e-07	52.6991	1e-18	1e-18	6.99988e-07	1e-18	1.99997e-05	1e-18	1.77158e-05	3.54908e-05	0.0170704	2.11885e-06	1.59819e-06	0.266977	0.590005	2.61835e-05	0.0440055	0.000283968	0.000292753	0.000292753	0.000292753	8.19707e-06	0.000292753	0.000761157	4.68404e-05	4.68404e-05	4.68404e-05	0.000292753	0.000292753	0.000292753	0.000292753	8.19707e-06	0.000292753	8.19707e-06	0.000132381	0.000117101	0	0	0
397	396	6.20652e-05	1e-18	1e-18	28.8995	9.69136e-05	9.99983e-08	0.0180997	2.83742e-05	1.74903e-05	9.93052e-07	52.6991	1e-18	1e-18	6.99988e-07	1e-18	1.99997e-05	1e-18	1.77342e-05	3.55609e-05	0.0170704	2.11885e-06	1.59819e-06	0.266977	0.590005	2.61836e-05	0.0440055	0.000283944	0.00029274	0.00029274	0.00029274	8.19673e-06	0.00029274	0.000761125	4.68385e-05	4.68385e-05	4.68385e-05	0.00029274	0.00029274	0.00029274	0.00029274	8.19673e-06	0.00029274	8.19673e-06	0.000132431	0.000117096	0	0	0
398	397	6.20652e-05	1e-18	1e-18	28.8995	9.69026e-05	9.99983e-08	0.0180997	2.83742e-05	1.74903e-05	9.93052e-07	52.6991	1e-18	1e-18	6.99988e-07	1e-18	1.99997e-05	1e-18	1.77527e-05	3.5631e-05	0.0170704	2.11885e-06	1.59819e-06	0.266977	0.590005	2.61837e-05	0.0440055	0.00028392	0.000292728	0.000292728	0.000292728	8.19639e-06	0.000292728	0.000761094	4.68365e-05	4.68365e-05	4.68365e-05	0.000292728	0.000292728	0.000292728	0.000292728	8.19639e-06	0.000292728	8.19639e-06	0.000132481	0.000117091	0	0	0
399	398	6.20652e-05	1e-18	1e-18	28.8995	9.68915e-05	9.99983e-08	0.0180997	2.83742e-05	1.74903e-05	9.93052e-07	52.6991	1e-18	1e-18	6.99988e-07	1e-18	1.99997e-05	1e-18	1.77711e-05	3.57012e-05	0.0170704	2.11885e-06	1.59819e-06	0.266977	0.590005	2.61837e-05	0.0440055	0.000283896	0.000292716	0.000292716	0.000292716	8.19606e-06	0.000292716	0.000761062	4.68346e-05	4.68346e-05	4.68346e-05	0.000292716	0.000292716	0.000292716	0.000292716	8.19606e-06	0.000292716	8.19606e-06	0.000132531	0.000117087	0	0	0
400	399	6.20652e-05	1e-18	1e-18	28.8995	9.68804e-05	9.99983e-08	0.0180997	2.83742e-05	1.74903e-05	9.93052e-07	52.6991	1e-18	1e-18	6.99988e-07	1e-18	1.99997e-05	1e-18	1.77896e-05	3.57713e-05	0.0170704	2.11885e-06	1.59819e-06	0.266976	0.590005	2.61838e-05	0.0440055	0.000283873	0.000292704	0.000292704	0.000292704	8.19572e-06	0.000292704	0.000761031	4.68327e-05	4.68327e-05	4.68327e-05	0.000292704	0.000292704	0.000292704	0.000292704	8.19572e-06	0.000292704	8.19572e-06	0.000132581	0.000117082	0	0	0
401	400	6.20652e-05	1e-18	1e-18	28.8995	9.68694e-05	9.99983e-08	0.0180997	2.83742e-05	1.74903e-05	9.93052e-07	52.6991	1e-18	1e-18	6.99988e-07	1e-18	1.99997e-05	1e-18	1.7808e-05	3.58414e-05	0.0170704	2.11885e-06	1.59819e-06	0.266976	0.590005	2.61839e-05	0.0440056	0.000283849	0.000292692	0.000292692	0.000292692	8.19538e-06	0.000292692	0.000761	4.68308e-05	4.68308e-05	4.68308e-05	0.000292692	0.000292692	0.000292692	0.000292692	8.19538e-06	0.000292692	8.19538e-06	0.000132631	0.000117077	0	0	0
402	401	6.20652e-05	1e-18	1e-18	28.8995	9.68583e-05	9.99983e-08	0.0180997	2.83742e-05	1.74903e-05	9.93052e-07	52.6991	1e-18	1e-18	6.99988e-07	1e-18	1.99997e-05	1e-18	1.78265e-05	3.59115e-05	0.0170704	2.11885e-06	1.59819e-06	0.266976	0.590005	2.6184e-05	0.0440056	0.000283825	0.00029268	0.00029268	0.00029268	8.19504e-06	0.00029268	0.000760968	4.68288e-05	4.68288e-05	4.68288e-05	0.00029268	0.00029268	0.00029268	0.00029268	8.19504e-06	0.00029268	8.19504e-06	0.000132681	0.000117072	0	0	0
403	402	6.20652e-05	1e-18	1e-18	28.8995	9.68472e-05	9.99983e-08	0.0180997	2.83742e-05	1.74903e-05	9.93052e-07	52.6991	1e-18	1e-18	6.99988e-07	1e-18	1.99997e-05	1e-18	1.7845e-05	3.59817e-05	0.0170704	2.11885e-06	1.59819e-06	0.266976	0.590005	2.61841e-05	0.0440056	0.000283801	0.000292668	0.000292668	0.000292668	8.19471e-06	0.000292668	0.000760937	4.68269e-05	4.68269e-05	4.68269e-05	0.000292668	0.000292668	0.000292668	0.000292668	8.19471e-06	0.000292668	8.19471e-06	0.00013273	0.000117067	0	0	0
404	403	6.20652e-05	1e-18	1e-18	28.8995	9.68361e-05	9.99983e-08	0.0180997	2.83742e-05	1.74903e-05	9.93052e-07	52.6991	1e-18	1e-18	6.99988e-07	1e-18	1.99997e-05	1e-18	1.78634e-05	3.60518e-05	0.0170704	2.11885e-06	1.59819e-06	0.266976	0.590005	2.61842e-05	0.0440056	0.000283777	0.000292656	0.000292656	0.000292656	8.19437e-06	0.000292656	0.000760906	4.6825e-05	4.6825e-05	4.6825e-05	0.000292656	0.000292656	0.000292656	0.000292656	8.19437e-06	0.000292656	8.19437e-06	0.00013278	0.000117062	0	0	0
405	404	6.20652e-05	1e-18	1e-18	28.8995	9.68251e-05	9.99983e-08	0.0180997	2.83742e-05	1.74903e-05	9.93052e-07	52.6991	1e-18	1e-18	6.99988e-07	1e-18	1.99997e-05	1e-18	1.78819e-05	3.61219e-05	0.0170704	2.11885e-06	1.59819e-06	0.266976	0.590005	2.61843e-05	0.0440056	0.000283753	0.000292644	0.000292644	0.000292644	8.19403e-06	0.000292644	0.000760874	4.6823e-05	4.6823e-05	4.6823e-05	0.000292644	0.000292644	0.000292644	0.000292644	8.19403e-06	0.000292644	8.19403e-06	0.00013283	0.000117058	0	0	0
406	405	6.20652e-05	1e-18	1e-18	28.8995	9.6814e-05	9.99983e-08	0.0180997	2.83742e-05	1.74903e-05	9.93052e-07	52.6991	1e-18	1e-18	6.99988e-07	1e-18	1.99997e-05	1e-18	1.79003e-05	3.6192e-05	0.0170704	2.11885e-06	1.59819e-06	0.266976	0.590005	2.61843e-05	0.0440056	0.000283729	0.000292632	0.000292632	0.000292632	8.19369e-06	0.000292632	0.000760843	4.68211e-05	4.68211e-05	4.68211e-05	0.000292632	0.000292632	0.000292632	0.000292632	8.19369e-06	0.000292632	8.19369e-06	0.00013288	0.000117053	0	0	0
407	406	6.20652e-05	1e-18	1e-18	28.8995	9.68029e-05	9.99983e-08	0.0180997	2.83742e-05	1.74903e-05	9.93052e-07	52.6991	1e-18	1e-18	6.99988e-07	1e-18	1.99997e-05	1e-18	1.79188e-05	3.62621e-05	0.0170704	2.11885e-06	1.59819e-06	0.266976	0.590005	2.61844e-05	0.0440057	0.000283705	0.00029262	0.00029262	0.00029262	8.19335e-06	0.00029262	0.000760811	4.68192e-05	4.68192e-05	4.68192e-05	0.00029262	0.00029262	0.00029262	0.00029262	8.19335e-06	0.00029262	8.19335e-06	0.00013293	0.000117048	0	0	0
408	407	6.20652e-05	1e-18	1e-18	28.8995	9.67919e-05	9.99983e-08	0.0180997	2.83742e-05	1.74903e-05	9.93052e-07	52.6991	1e-18	1e-18	6.99988e-07	1e-18	1.99997e-05	1e-18	1.79372e-05	3.63323e-05	0.0170704	2.11885e-06	1.59819e-06	0.266976	0.590005	2.61845e-05	0.0440057	0.000283682	0.000292608	0.000292608	0.000292608	8.19302e-06	0.000292608	0.00076078	4.68172e-05	4.68172e-05	4.68172e-05	0.000292608	0.000292608	0.000292608	0.000292608	8.19302e-06	0.000292608	8.19302e-06	0.00013298	0.000117043	0	0	0
409	408	6.20652e-05	1e-18	1e-18	28.8995	9.67808e-05	9.99983e-08	0.0180997	2.83742e-05	1.74903e-05	9.93052e-07	52.6991	1e-18	1e-18	6.99988e-07	1e-18	1.99997e-05	1e-18	1.79557e-05	3.64024e-05	0.0170704	2.11885e-06	1.59819e-06	0.266976	0.590005	2.61846e-05	0.0440057	0.000283658	0.000292596	0.000292596	0.000292596	8.19268e-06	0.000292596	0.000760749	4.68153e-05	4.68153e-05	4.68153e-05	0.000292596	0.000292596	0.000292596	0.000292596	8.19268e-06	0.000292596	8.19268e-06	0.00013303	0.000117038	0	0	0
410	409	6.20652e-05	1e-18	1e-18	28.8995	9.67697e-05	9.99983e-08	0.0180997	2.83742e-05	1.74903e-05	9.93052e-07	52.6991	1e-18	1e-18	6.99988e-07	1e-18	1.99997e-05	1e-18	1.79741e-05	3.64725e-05	0.0170704	2.11885e-06	1.59819e-06	0.266976	0.590005	2.61847e-05	0.0440057	0.000283634	0.000292584	0.000292584	0.000292584	8.19234e-06	0.000292584	0.000760717	4.68134e-05	4.68134e-05	4.68134e-05	0.000292584	0.000292584	0.000292584	0.000292584	8.19234e-06	0.000292584	8.19234e-06	0.00013308	0.000117033	0	0	0
411	410	6.20652e-05	1e-18	1e-18	28.8995	9.67586e-05	9.99983e-08	0.0180997	2.83742e-05	1.74903e-05	9.93052e-07	52.6991	1e-18	1e-18	6.99988e-07	1e-18	1.99997e-05	1e-18	1.79926e-05	3.65426e-05	0.0170704	2.11885e-06	1.59819e-06	0.266976	0.590005	2.61848e-05	0.0440057	0.00028361	0.000292572	0.000292572	0.000292572	8.192e-06	0.000292572	0.000760686	4.68114e-05	4.68114e-05	4.68114e-05	0.000292572	0.000292572	0.000292572	0.000292572	8.192e-06	0.000292572	8.192e-06	0.000133129	0.000117029	0	0	0
412	411	6.20652e-05	1e-18	1e-18	28.8995	9.67476e-05	9.99983e-08	0.0180997	2.83742e-05	1.74903e-05	9.93052e-07	52.6991	1e-18	1e-18	6.99988e-07	1e-18	1.99997e-05	1e-18	1.8011e-05	3.66127e-05	0.0170704	2.11885e-06	1.59819e-06	0.266976	0.590005	2.61848e-05	0.0440057	0.000283586	0.000292559	0.000292559	0.000292559	8.19167e-06	0.000292559	0.000760655	4.68095e-05	4.68095e-05	4.68095e-05	0.000292559	0.000292559	0.000292559	0.000292559	8.19167e-06	0.000292559	8.19167e-06	0.000133179	0.000117024	0	0	0
413	412	6.20652e-05	1e-18	1e-18	28.8995	9.67365e-05	9.99983e-08	0.0180997	2.83742e-05	1.74903e-05	9.93052e-07	52.6991	1e-18	1e-18	6.99988e-07	1e-18	1.99997e-05	1e-18	1.80295e-05	3.66828e-05	0.0170704	2.11885e-06	1.59819e-06	0.266976	0.590005	2.61849e-05	0.0440057	0.000283562	0.000292547	0.000292547	0.000292547	8.19133e-06	0.000292547	0.000760623	4.68076e-05	4.68076e-05	4.68076e-05	0.000292547	0.000292547	0.000292547	0.000292547	8.19133e-06	0.000292547	8.19133e-06	0.000133229	0.000117019	0	0	0
414	413	6.20652e-05	1e-18	1e-18	28.8995	9.67254e-05	9.99983e-08	0.0180997	2.83742e-05	1.74903e-05	9.93052e-07	52.6991	1e-18	1e-18	6.99988e-07	1e-18	1.99997e-05	1e-18	1.80479e-05	3.67529e-05	0.0170704	2.11885e-06	1.59819e-06	0.266976	0.590005	2.6185e-05	0.0440058	0.000283538	0.000292535	0.000292535	0.000292535	8.19099e-06	0.000292535	0.000760592	4.68057e-05	4.68057e-05	4.68057e-05	0.000292535	0.000292535	0.000292535	0.000292535	8.19099e-06	0.000292535	8.19099e-06	0.000133279	0.000117014	0	0	0
415	414	6.20652e-05	1e-18	1e-18	28.8995	9.67144e-05	9.99983e-08	0.0180997	2.83742e-05	1.74903e-05	9.93052e-07	52.6991	1e-18	1e-18	6.99988e-07	1e-18	1.99997e-05	1e-18	1.80664e-05	3.6823e-05	0.0170704	2.11885e-06	1.59819e-06	0.266975	0.590005	2.61851e-05	0.0440058	0.000283514	0.000292523	0.000292523	0.000292523	8.19065e-06	0.000292523	0.000760561	4.68037e-05	4.68037e-05	4.68037e-05	0.000292523	0.000292523	0.000292523	0.000292523	8.19065e-06	0.000292523	8.19065e-06	0.000133329	0.000117009	0	0	0
416	415	6.20652e-05	1e-18	1e-18	28.8995	9.67033e-05	9.99983e-08	0.0180997	2.83742e-05	1.74903e-05	9.93052e-07	52.6991	1e-18	1e-18	6.99988e-07	1e-18	1.99997e-05	1e-18	1.80848e-05	3.68931e-05	0.0170704	2.11885e-06	1.59819e-06	0.266975	0.590005	2.61852e-05	0.0440058	0.000283491	0.000292511	0.000292511	0.000292511	8.19031e-06	0.000292511	0.000760529	4.68018e-05	4.68018e-05	4.68018e-05	0.000292511	0.000292511	0.000292511	0.000292511	8.19031e-06	0.000292511	8.19031e-06	0.000133379	0.000117004	0	0	0
417	416	6.20652e-05	1e-18	1e-18	28.8995	9.66922e-05	9.99983e-08	0.0180997	2.83742e-05	1.74903e-05	9.93052e-07	52.6991	1e-18	1e-18	6.99988e-07	1e-18	1.99997e-05	1e-18	1.81033e-05	3.69632e-05	0.0170704	2.11885e-06	1.59819e-06	0.266975	0.590005	2.61852e-05	0.0440058	0.000283467	0.000292499	0.000292499	0.000292499	8.18998e-06	0.000292499	0.000760498	4.67999e-05	4.67999e-05	4.67999e-05	0.000292499	0.000292499	0.000292499	0.000292499	8.18998e-06	0.000292499	8.18998e-06	0.000133429	0.000117	0	0	0
418	417	6.20652e-05	1e-18	1e-18	28.8995	9.66812e-05	9.99983e-08	0.0180997	2.83742e-05	1.74903e-05	9.93052e-07	52.6991	1e-18	1e-18	6.99988e-07	1e-18	1.99997e-05	1e-18	1.81217e-05	3.70334e-05	0.0170704	2.11885e-06	1.59819e-06	0.266975	0.590005	2.61853e-05	0.0440058	0.000283443	0.000292487	0.000292487	0.000292487	8.18964e-06	0.000292487	0.000760467	4.67979e-05	4.67979e-05	4.67979e-05	0.000292487	0.000292487	0.000292487	0.000292487	8.18964e-06	0.000292487	8.18964e-06	0.000133478	0.000116995	0	0	0
419	418	6.20652e-05	1e-18	1e-18	28.8995	9.66701e-05	9.99983e-08	0.0180997	2.83742e-05	1.74903e-05	9.93052e-07	52.6991	1e-18	1e-18	6.99988e-07	1e-18	1.99997e-05	1e-18	1.81402e-05	3.71035e-05	0.0170704	2.11885e-06	1.59819e-06	0.266975	0.590005	2.61854e-05	0.0440058	0.000283419	0.000292475	0.000292475	0.000292475	8.1893e-06	0.000292475	0.000760435	4.6796e-05	4.6796e-05	4.6796e-05	0.000292475	0.000292475	0.000292475	0.000292475	8.1893e-06	0.000292475	8.1893e-06	0.000133528	0.00011699	0	0	0
420	419	6.20652e-05	1e-18	1e-18	28.8995	9.6659e-05	9.99983e-08	0.0180997	2.83742e-05	1.74903e-05	9.93052e-07	52.6991	1e-18	1e-18	6.99988e-07	1e-18	1.99997e-05	1e-18	1.81586e-05	3.71736e-05	0.0170704	2.11885e-06	1.59819e-06	0.266975	0.590005	2.61855e-05	0.0440059	0.000283395	0.000292463	0.000292463	0.000292463	8.18896e-06	0.000292463	0.000760404	4.67941e-05	4.67941e-05	4.67941e-05	0.000292463	0.000292463	0.000292463	0.000292463	8.18896e-06	0.000292463	8.18896e-06	0.000133578	0.000116985	0	0	0
421	420	6.20652e-05	1e-18	1e-18	28.8995	9.6648e-05	9.99983e-08	0.0180997	2.83742e-05	1.74903e-05	9.93052e-07	52.6991	1e-18	1e-18	6.99988e-07	1e-18	1.99997e-05	1e-18	1.81771e-05	3.72437e-05	0.0170704	2.11885e-06	1.59819e-06	0.266975	0.590005	2.61856e-05	0.0440059	0.000283371	0.000292451	0.000292451	0.000292451	8.18863e-06	0.000292451	0.000760372	4.67922e-05	4.67922e-05	4.67922e-05	0.000292451	0.000292451	0.000292451	0.000292451	8.18863e-06	0.000292451	8.18863e-06	0.000133628	0.00011698	0	0	0
422	421	6.20652e-05	1e-18	1e-18	28.8995	9.66369e-05	9.99983e-08	0.0180997	2.83742e-05	1.74903e-05	9.93052e-07	52.6991	1e-18	1e-18	6.99988e-07	1e-18	1.99997e-05	1e-18	1.81955e-05	3.73137e-05	0.0170704	2.11885e-06	1.59819e-06	0.266975	0.590005	2.61857e-05	0.0440059	0.000283347	0.000292439	0.000292439	0.000292439	8.18829e-06	0.000292439	0.000760341	4.67902e-05	4.67902e-05	4.67902e-05	0.000292439	0.000292439	0.000292439	0.000292439	8.18829e-06	0.000292439	8.18829e-06	0.000133678	0.000116976	0	0	0
423	422	6.20652e-05	1e-18	1e-18	28.8995	9.66258e-05	9.99983e-08	0.0180997	2.83742e-05	1.74903e-05	9.93052e-07	52.6991	1e-18	1e-18	6.99988e-07	1e-18	1.99997e-05	1e-18	1.8214e-05	3.73838e-05	0.0170704	2.11885e-06	1.59819e-06	0.266975	0.590005	2.61857e-05	0.0440059	0.000283323	0.000292427	0.000292427	0.000292427	8.18795e-06	0.000292427	0.00076031	4.67883e-05	4.67883e-05	4.67883e-05	0.000292427	0.000292427	0.000292427	0.000292427	8.18795e-06	0.000292427	8.18795e-06	0.000133727	0.000116971	0	0	0
424	423	6.20652e-05	1e-18	1e-18	28.8995	9.66148e-05	9.99983e-08	0.0180997	2.83742e-05	1.74903e-05	9.93052e-07	52.6991	1e-18	1e-18	6.99988e-07	1e-18	1.99997e-05	1e-18	1.82324e-05	3.74539e-05	0.0170704	2.11885e-06	1.59819e-06	0.266975	0.590005	2.61858e-05	0.0440059	0.0002833	0.000292415	0.000292415	0.000292415	8.18761e-06	0.000292415	0.000760278	4.67864e-05	4.67864e-05	4.67864e-05	0.000292415	0.000292415	0.000292415	0.000292415	8.18761e-06	0.000292415	8.18761e-06	0.000133777	0.000116966	0	0	0
425	424	6.20652e-05	1e-18	1e-18	28.8995	9.66037e-05	9.99983e-08	0.0180997	2.83742e-05	1.74903e-05	9.93052e-07	52.6991	1e-18	1e-18	6.99988e-07	1e-18	1.99997e-05	1e-18	1.82509e-05	3.7524e-05	0.0170704	2.11885e-06	1.59819e-06	0.266975	0.590005	2.61859e-05	0.0440059	0.000283276	0.000292403	0.000292403	0.000292403	8.18728e-06	0.000292403	0.000760247	4.67844e-05	4.67844e-05	4.67844e-05	0.000292403	0.000292403	0.000292403	0.000292403	8.18728e-06	0.000292403	8.18728e-06	0.000133827	0.000116961	0	0	0
426	425	6.20652e-05	1e-18	1e-18	28.8995	9.65926e-05	9.99983e-08	0.0180997	2.83742e-05	1.74903e-05	9.93052e-07	52.6991	1e-18	1e-18	6.99988e-07	1e-18	1.99997e-05	1e-18	1.82693e-05	3.75941e-05	0.0170704	2.11885e-06	1.59819e-06	0.266975	0.590005	2.6186e-05	0.044006	0.000283252	0.000292391	0.000292391	0.000292391	8.18694e-06	0.000292391	0.000760216	4.67825e-05	4.67825e-05	4.67825e-05	0.000292391	0.000292391	0.000292391	0.000292391	8.18694e-06	0.000292391	8.18694e-06	0.000133877	0.000116956	0	0	0
427	426	6.20652e-05	1e-18	1e-18	28.8995	9.65816e-05	9.99983e-08	0.0180997	2.83742e-05	1.74903e-05	9.93052e-07	52.6991	1e-18	1e-18	6.99988e-07	1e-18	1.99997e-05	1e-18	1.82878e-05	3.76642e-05	0.0170704	2.11885e-06	1.59819e-06	0.266975	0.590005	2.61861e-05	0.044006	0.000283228	0.000292379	0.000292379	0.000292379	8.1866e-06	0.000292379	0.000760184	4.67806e-05	4.67806e-05	4.67806e-05	0.000292379	0.000292379	0.000292379	0.000292379	8.1866e-06	0.000292379	8.1866e-06	0.000133927	0.000116951	0	0	0
428	427	6.20652e-05	1e-18	1e-18	28.8995	9.65705e-05	9.99983e-08	0.0180997	2.83742e-05	1.74903e-05	9.93052e-07	52.6991	1e-18	1e-18	6.99988e-07	1e-18	1.99997e-05	1e-18	1.83062e-05	3.77343e-05	0.0170704	2.11885e-06	1.59819e-06	0.266975	0.590005	2.61861e-05	0.044006	0.000283204	0.000292367	0.000292367	0.000292367	8.18626e-06	0.000292367	0.000760153	4.67787e-05	4.67787e-05	4.67787e-05	0.000292367	0.000292367	0.000292367	0.000292367	8.18626e-06	0.000292367	8.18626e-06	0.000133976	0.000116947	0	0	0
429	428	6.20652e-05	1e-18	1e-18	28.8995	9.65595e-05	9.99983e-08	0.0180997	2.83742e-05	1.74903e-05	9.93052e-07	52.6991	1e-18	1e-18	6.99988e-07	1e-18	1.99997e-05	1e-18	1.83247e-05	3.78044e-05	0.0170704	2.11885e-06	1.59819e-06	0.266975	0.590005	2.61862e-05	0.044006	0.00028318	0.000292355	0.000292355	0.000292355	8.18593e-06	0.000292355	0.000760122	4.67767e-05	4.67767e-05	4.67767e-05	0.000292355	0.000292355	0.000292355	0.000292355	8.18593e-06	0.000292355	8.18593e-06	0.000134026	0.000116942	0	0	0
430	429	6.20652e-05	1e-18	1e-18	28.8995	9.65484e-05	9.99983e-08	0.0180997	2.83742e-05	1.74903e-05	9.93052e-07	52.6991	1e-18	1e-18	6.99988e-07	1e-18	1.99997e-05	1e-18	1.83431e-05	3.78745e-05	0.0170704	2.11885e-06	1.59819e-06	0.266974	0.590005	2.61863e-05	0.044006	0.000283156	0.000292342	0.000292342	0.000292342	8.18559e-06	0.000292342	0.00076009	4.67748e-05	4.67748e-05	4.67748e-05	0.000292342	0.000292342	0.000292342	0.000292342	8.18559e-06	0.000292342	8.18559e-06	0.000134076	0.000116937	0	0	0
431	430	6.20652e-05	1e-18	1e-18	28.8995	9.65373e-05	9.99983e-08	0.0180997	2.83742e-05	1.74903e-05	9.93052e-07	52.6991	1e-18	1e-18	6.99988e-07	1e-18	1.99997e-05	1e-18	1.83616e-05	3.79446e-05	0.0170704	2.11885e-06	1.59819e-06	0.266974	0.590005	2.61864e-05	0.044006	0.000283132	0.00029233	0.00029233	0.00029233	8.18525e-06	0.00029233	0.000760059	4.67729e-05	4.67729e-05	4.67729e-05	0.00029233	0.00029233	0.00029233	0.00029233	8.18525e-06	0.00029233	8.18525e-06	0.000134126	0.000116932	0	0	0
432	431	6.20652e-05	1e-18	1e-18	28.8995	9.65263e-05	9.99983e-08	0.0180997	2.83742e-05	1.74903e-05	9.93052e-07	52.6991	1e-18	1e-18	6.99988e-07	1e-18	1.99997e-05	1e-18	1.838e-05	3.80147e-05	0.0170704	2.11885e-06	1.59819e-06	0.266974	0.590005	2.61865e-05	0.044006	0.000283109	0.000292318	0.000292318	0.000292318	8.18491e-06	0.000292318	0.000760028	4.67709e-05	4.67709e-05	4.67709e-05	0.000292318	0.000292318	0.000292318	0.000292318	8.18491e-06	0.000292318	8.18491e-06	0.000134176	0.000116927	0	0	0
433	432	6.20652e-05	1e-18	1e-18	28.8995	9.65152e-05	9.99983e-08	0.0180997	2.83742e-05	1.74903e-05	9.93052e-07	52.6991	1e-18	1e-18	6.99988e-07	1e-18	1.99997e-05	1e-18	1.83985e-05	3.80847e-05	0.0170704	2.11885e-06	1.59819e-06	0.266974	0.590005	2.61865e-05	0.0440061	0.000283085	0.000292306	0.000292306	0.000292306	8.18458e-06	0.000292306	0.000759996	4.6769e-05	4.6769e-05	4.6769e-05	0.000292306	0.000292306	0.000292306	0.000292306	8.18458e-06	0.000292306	8.18458e-06	0.000134225	0.000116923	0	0	0
434	433	6.20652e-05	1e-18	1e-18	28.8995	9.65041e-05	9.99983e-08	0.0180997	2.83742e-05	1.74903e-05	9.93052e-07	52.6991	1e-18	1e-18	6.99988e-07	1e-18	1.99997e-05	1e-18	1.84169e-05	3.81548e-05	0.0170704	2.11885e-06	1.59819e-06	0.266974	0.590005	2.61866e-05	0.0440061	0.000283061	0.000292294	0.000292294	0.000292294	8.18424e-06	0.000292294	0.000759965	4.67671e-05	4.67671e-05	4.67671e-05	0.000292294	0.000292294	0.000292294	0.000292294	8.18424e-06	0.000292294	8.18424e-06	0.000134275	0.000116918	0	0	0
435	434	6.20652e-05	1e-18	1e-18	28.8995	9.64931e-05	9.99983e-08	0.0180997	2.83742e-05	1.74903e-05	9.93052e-07	52.6991	1e-18	1e-18	6.99988e-07	1e-18	1.99997e-05	1e-18	1.84354e-05	3.82249e-05	0.0170704	2.11885e-06	1.59819e-06	0.266974	0.590005	2.61867e-05	0.0440061	0.000283037	0.000292282	0.000292282	0.000292282	8.1839e-06	0.000292282	0.000759934	4.67652e-05	4.67652e-05	4.67652e-05	0.000292282	0.000292282	0.000292282	0.000292282	8.1839e-06	0.000292282	8.1839e-06	0.000134325	0.000116913	0	0	0
436	435	6.20652e-05	1e-18	1e-18	28.8995	9.6482e-05	9.99983e-08	0.0180997	2.83742e-05	1.74903e-05	9.93052e-07	52.6991	1e-18	1e-18	6.99988e-07	1e-18	1.99997e-05	1e-18	1.84538e-05	3.8295e-05	0.0170704	2.11885e-06	1.59819e-06	0.266974	0.590005	2.61868e-05	0.0440061	0.000283013	0.00029227	0.00029227	0.00029227	8.18356e-06	0.00029227	0.000759902	4.67632e-05	4.67632e-05	4.67632e-05	0.00029227	0.00029227	0.00029227	0.00029227	8.18356e-06	0.00029227	8.18356e-06	0.000134375	0.000116908	0	0	0
437	436	6.20652e-05	1e-18	1e-18	28.8995	9.6471e-05	9.99983e-08	0.0180997	2.83742e-05	1.74903e-05	9.93052e-07	52.6991	1e-18	1e-18	6.99988e-07	1e-18	1.99997e-05	1e-18	1.84723e-05	3.83651e-05	0.0170704	2.11885e-06	1.59819e-06	0.266974	0.590005	2.61868e-05	0.0440061	0.000282989	0.000292258	0.000292258	0.000292258	8.18323e-06	0.000292258	0.000759871	4.67613e-05	4.67613e-05	4.67613e-05	0.000292258	0.000292258	0.000292258	0.000292258	8.18323e-06	0.000292258	8.18323e-06	0.000134424	0.000116903	0	0	0
438	437	6.20652e-05	1e-18	1e-18	28.8995	9.64599e-05	9.99983e-08	0.0180997	2.83742e-05	1.74903e-05	9.93052e-07	52.6991	1e-18	1e-18	6.99988e-07	1e-18	1.99997e-05	1e-18	1.84907e-05	3.84351e-05	0.0170704	2.11885e-06	1.59819e-06	0.266974	0.590005	2.61869e-05	0.0440061	0.000282965	0.000292246	0.000292246	0.000292246	8.18289e-06	0.000292246	0.00075984	4.67594e-05	4.67594e-05	4.67594e-05	0.000292246	0.000292246	0.000292246	0.000292246	8.18289e-06	0.000292246	8.18289e-06	0.000134474	0.000116898	0	0	0
439	438	6.20652e-05	1e-18	1e-18	28.8995	9.64488e-05	9.99983e-08	0.0180997	2.83742e-05	1.74903e-05	9.93052e-07	52.6991	1e-18	1e-18	6.99988e-07	1e-18	1.99997e-05	1e-18	1.85092e-05	3.85052e-05	0.0170704	2.11885e-06	1.59819e-06	0.266974	0.590005	2.6187e-05	0.0440062	0.000282942	0.000292234	0.000292234	0.000292234	8.18255e-06	0.000292234	0.000759808	4.67574e-05	4.67574e-05	4.67574e-05	0.000292234	0.000292234	0.000292234	0.000292234	8.18255e-06	0.000292234	8.18255e-06	0.000134524	0.000116894	0	0	0
440	439	6.20652e-05	1e-18	1e-18	28.8995	9.64378e-05	9.99983e-08	0.0180997	2.83742e-05	1.74903e-05	9.93052e-07	52.6991	1e-18	1e-18	6.99988e-07	1e-18	1.99997e-05	1e-18	1.85276e-05	3.85753e-05	0.0170704	2.11885e-06	1.59819e-06	0.266974	0.590005	2.61871e-05	0.0440062	0.000282918	0.000292222	0.000292222	0.000292222	8.18222e-06	0.000292222	0.000759777	4.67555e-05	4.67555e-05	4.67555e-05	0.000292222	0.000292222	0.000292222	0.000292222	8.18222e-06	0.000292222	8.18222e-06	0.000134574	0.000116889	0	0	0
441	440	6.20652e-05	1e-18	1e-18	28.8995	9.64267e-05	9.99983e-08	0.0180997	2.83742e-05	1.74903e-05	9.93052e-07	52.6991	1e-18	1e-18	6.99988e-07	1e-18	1.99997e-05	1e-18	1.85461e-05	3.86454e-05	0.0170704	2.11885e-06	1.59819e-06	0.266974	0.590005	2.61872e-05	0.0440062	0.000282894	0.00029221	0.00029221	0.00029221	8.18188e-06	0.00029221	0.000759746	4.67536e-05	4.67536e-05	4.67536e-05	0.00029221	0.00029221	0.00029221	0.00029221	8.18188e-06	0.00029221	8.18188e-06	0.000134623	0.000116884	0	0	0
442	441	6.20652e-05	1e-18	1e-18	28.8995	9.64157e-05	9.99983e-08	0.0180997	2.83742e-05	1.74903e-05	9.93052e-07	52.6991	1e-18	1e-18	6.99988e-07	1e-18	1.99997e-05	1e-18	1.85645e-05	3.87154e-05	0.0170704	2.11885e-06	1.59819e-06	0.266974	0.590005	2.61872e-05	0.0440062	0.00028287	0.000292198	0.000292198	0.000292198	8.18154e-06	0.000292198	0.000759714	4.67517e-05	4.67517e-05	4.67517e-05	0.000292198	0.000292198	0.000292198	0.000292198	8.18154e-06	0.000292198	8.18154e-06	0.000134673	0.000116879	0	0	0
443	442	6.20652e-05	1e-18	1e-18	28.8995	9.64046e-05	9.99983e-08	0.0180997	2.83742e-05	1.74903e-05	9.93052e-07	52.6991	1e-18	1e-18	6.99988e-07	1e-18	1.99997e-05	1e-18	1.8583e-05	3.87855e-05	0.0170704	2.11885e-06	1.59819e-06	0.266974	0.590005	2.61873e-05	0.0440062	0.000282846	0.000292186	0.000292186	0.000292186	8.1812e-06	0.000292186	0.000759683	4.67497e-05	4.67497e-05	4.67497e-05	0.000292186	0.000292186	0.000292186	0.000292186	8.1812e-06	0.000292186	8.1812e-06	0.000134723	0.000116874	0	0	0
444	443	6.20652e-05	1e-18	1e-18	28.8995	9.63935e-05	9.99983e-08	0.0180997	2.83742e-05	1.74903e-05	9.93052e-07	52.6991	1e-18	1e-18	6.99988e-07	1e-18	1.99997e-05	1e-18	1.86014e-05	3.88556e-05	0.0170704	2.11885e-06	1.59819e-06	0.266974	0.590005	2.61874e-05	0.0440062	0.000282822	0.000292174	0.000292174	0.000292174	8.18087e-06	0.000292174	0.000759652	4.67478e-05	4.67478e-05	4.67478e-05	0.000292174	0.000292174	0.000292174	0.000292174	8.18087e-06	0.000292174	8.18087e-06	0.000134773	0.00011687	0	0	0
445	444	6.20652e-05	1e-18	1e-18	28.8995	9.63825e-05	9.99983e-08	0.0180997	2.83742e-05	1.74903e-05	9.93052e-07	52.6991	1e-18	1e-18	6.99988e-07	1e-18	1.99997e-05	1e-18	1.86199e-05	3.89256e-05	0.0170704	2.11885e-06	1.59819e-06	0.266973	0.590005	2.61875e-05	0.0440063	0.000282798	0.000292162	0.000292162	0.000292162	8.18053e-06	0.000292162	0.000759621	4.67459e-05	4.67459e-05	4.67459e-05	0.000292162	0.000292162	0.000292162	0.000292162	8.18053e-06	0.000292162	8.18053e-06	0.000134822	0.000116865	0	0	0
446	445	6.20652e-05	1e-18	1e-18	28.8995	9.63714e-05	9.99983e-08	0.0180997	2.83742e-05	1.74903e-05	9.93052e-07	52.6991	1e-18	1e-18	6.99988e-07	1e-18	1.99997e-05	1e-18	1.86383e-05	3.89957e-05	0.0170704	2.11885e-06	1.59819e-06	0.266973	0.590005	2.61875e-05	0.0440063	0.000282774	0.00029215	0.00029215	0.00029215	8.18019e-06	0.00029215	0.000759589	4.6744e-05	4.6744e-05	4.6744e-05	0.00029215	0.00029215	0.00029215	0.00029215	8.18019e-06	0.00029215	8.18019e-06	0.000134872	0.00011686	0	0	0
447	446	6.20652e-05	1e-18	1e-18	28.8995	9.63604e-05	9.99983e-08	0.0180997	2.83742e-05	1.74903e-05	9.93052e-07	52.6991	1e-18	1e-18	6.99988e-07	1e-18	1.99997e-05	1e-18	1.86568e-05	3.90658e-05	0.0170704	2.11885e-06	1.59819e-06	0.266973	0.590005	2.61876e-05	0.0440063	0.000282751	0.000292138	0.000292138	0.000292138	8.17985e-06	0.000292138	0.000759558	4.6742e-05	4.6742e-05	4.6742e-05	0.000292138	0.000292138	0.000292138	0.000292138	8.17985e-06	0.000292138	8.17985e-06	0.000134922	0.000116855	0	0	0
448	447	6.20652e-05	1e-18	1e-18	28.8995	9.63493e-05	9.99983e-08	0.0180997	2.83742e-05	1.74903e-05	9.93052e-07	52.6991	1e-18	1e-18	6.99988e-07	1e-18	1.99997e-05	1e-18	1.86752e-05	3.91358e-05	0.0170704	2.11885e-06	1.59819e-06	0.266973	0.590005	2.61877e-05	0.0440063	0.000282727	0.000292126	0.000292126	0.000292126	8.17952e-06	0.000292126	0.000759527	4.67401e-05	4.67401e-05	4.67401e-05	0.000292126	0.000292126	0.000292126	0.000292126	8.17952e-06	0.000292126	8.17952e-06	0.000134972	0.00011685	0	0	0
449	448	6.20652e-05	1e-18	1e-18	28.8995	9.63383e-05	9.99983e-08	0.0180997	2.83742e-05	1.74903e-05	9.93052e-07	52.6991	1e-18	1e-18	6.99988e-07	1e-18	1.99997e-05	1e-18	1.86937e-05	3.92059e-05	0.0170704	2.11885e-06	1.59819e-06	0.266973	0.590005	2.61878e-05	0.0440063	0.000282703	0.000292114	0.000292114	0.000292114	8.17918e-06	0.000292114	0.000759495	4.67382e-05	4.67382e-05	4.67382e-05	0.000292114	0.000292114	0.000292114	0.000292114	8.17918e-06	0.000292114	8.17918e-06	0.000135021	0.000116845	0	0	0
450	449	6.20652e-05	1e-18	1e-18	28.8995	9.63272e-05	9.99983e-08	0.0180997	2.83742e-05	1.74903e-05	9.93052e-07	52.6991	1e-18	1e-18	6.99988e-07	1e-18	1.99997e-05	1e-18	1.87121e-05	3.9276e-05	0.0170704	2.11885e-06	1.59819e-06	0.266973	0.590005	2.61878e-05	0.0440063	0.000282679	0.000292102	0.000292102	0.000292102	8.17884e-06	0.000292102	0.000759464	4.67362e-05	4.67362e-05	4.67362e-05	0.000292102	0.000292102	0.000292102	0.000292102	8.17884e-06	0.000292102	8.17884e-06	0.000135071	0.000116841	0	0	0
451	450	6.20652e-05	1e-18	1e-18	28.8995	9.63162e-05	9.99983e-08	0.0180997	2.83742e-05	1.74903e-05	9.93052e-07	52.6991	1e-18	1e-18	6.99988e-07	1e-18	1.99997e-05	1e-18	1.87305e-05	3.9346e-05	0.0170704	2.11885e-06	1.59819e-06	0.266973	0.590005	2.61879e-05	0.0440063	0.000282655	0.000292089	0.000292089	0.000292089	8.17851e-06	0.000292089	0.000759433	4.67343e-05	4.67343e-05	4.67343e-05	0.000292089	0.000292089	0.000292089	0.000292089	8.17851e-06	0.000292089	8.17851e-06	0.000135121	0.000116836	0	0	0
452	451	6.20652e-05	1e-18	1e-18	28.8995	9.63051e-05	9.99983e-08	0.0180997	2.83742e-05	1.74903e-05	9.93052e-07	52.6991	1e-18	1e-18	6.99988e-07	1e-18	1.99997e-05	1e-18	1.8749e-05	3.94161e-05	0.0170704	2.11885e-06	1.59819e-06	0.266973	0.590005	2.6188e-05	0.0440064	0.000282631	0.000292077	0.000292077	0.000292077	8.17817e-06	0.000292077	0.000759401	4.67324e-05	4.67324e-05	4.67324e-05	0.000292077	0.000292077	0.000292077	0.000292077	8.17817e-06	0.000292077	8.17817e-06	0.00013517	0.000116831	0	0	0
453	452	6.20652e-05	1e-18	1e-18	28.8995	9.6294e-05	9.99983e-08	0.0180997	2.83742e-05	1.74903e-05	9.93052e-07	52.6991	1e-18	1e-18	6.99988e-07	1e-18	1.99997e-05	1e-18	1.87674e-05	3.94861e-05	0.0170704	2.11885e-06	1.59819e-06	0.266973	0.590005	2.61881e-05	0.0440064	0.000282607	0.000292065	0.000292065	0.000292065	8.17783e-06	0.000292065	0.00075937	4.67305e-05	4.67305e-05	4.67305e-05	0.000292065	0.000292065	0.000292065	0.000292065	8.17783e-06	0.000292065	8.17783e-06	0.00013522	0.000116826	0	0	0
454	453	6.20652e-05	1e-18	1e-18	28.8995	9.6283e-05	9.99983e-08	0.0180997	2.83742e-05	1.74903e-05	9.93052e-07	52.6991	1e-18	1e-18	6.99988e-07	1e-18	1.99997e-05	1e-18	1.87859e-05	3.95562e-05	0.0170704	2.11885e-06	1.59819e-06	0.266973	0.590005	2.61882e-05	0.0440064	0.000282584	0.000292053	0.000292053	0.000292053	8.17749e-06	0.000292053	0.000759339	4.67285e-05	4.67285e-05	4.67285e-05	0.000292053	0.000292053	0.000292053	0.000292053	8.17749e-06	0.000292053	8.17749e-06	0.00013527	0.000116821	0	0	0
455	454	6.20652e-05	1e-18	1e-18	28.8995	9.62719e-05	9.99983e-08	0.0180997	2.83742e-05	1.74903e-05	9.93052e-07	52.6991	1e-18	1e-18	6.99988e-07	1e-18	1.99997e-05	1e-18	1.88043e-05	3.96262e-05	0.0170704	2.11885e-06	1.59819e-06	0.266973	0.590005	2.61882e-05	0.0440064	0.00028256	0.000292041	0.000292041	0.000292041	8.17716e-06	0.000292041	0.000759307	4.67266e-05	4.67266e-05	4.67266e-05	0.000292041	0.000292041	0.000292041	0.000292041	8.17716e-06	0.000292041	8.17716e-06	0.00013532	0.000116817	0	0	0
456	455	6.20652e-05	1e-18	1e-18	28.8995	9.62609e-05	9.99983e-08	0.0180997	2.83742e-05	1.74903e-05	9.93052e-07	52.6991	1e-18	1e-18	6.99988e-07	1e-18	1.99997e-05	1e-18	1.88228e-05	3.96963e-05	0.0170704	2.11885e-06	1.59819e-06	0.266973	0.590005	2.61883e-05	0.0440064	0.000282536	0.000292029	0.000292029	0.000292029	8.17682e-06	0.000292029	0.000759276	4.67247e-05	4.67247e-05	4.67247e-05	0.000292029	0.000292029	0.000292029	0.000292029	8.17682e-06	0.000292029	8.17682e-06	0.000135369	0.000116812	0	0	0
457	456	6.20652e-05	1e-18	1e-18	28.8995	9.62498e-05	9.99983e-08	0.0180997	2.83742e-05	1.74903e-05	9.93052e-07	52.6991	1e-18	1e-18	6.99988e-07	1e-18	1.99997e-05	1e-18	1.88412e-05	3.97663e-05	0.0170704	2.11885e-06	1.59819e-06	0.266973	0.590005	2.61884e-05	0.0440064	0.000282512	0.000292017	0.000292017	0.000292017	8.17648e-06	0.000292017	0.000759245	4.67228e-05	4.67228e-05	4.67228e-05	0.000292017	0.000292017	0.000292017	0.000292017	8.17648e-06	0.000292017	8.17648e-06	0.000135419	0.000116807	0	0	0
458	457	6.20652e-05	1e-18	1e-18	28.8995	9.62388e-05	9.99983e-08	0.0180997	2.83742e-05	1.74903e-05	9.93052e-07	52.6991	1e-18	1e-18	6.99988e-07	1e-18	1.99997e-05	1e-18	1.88597e-05	3.98364e-05	0.0170704	2.11885e-06	1.59819e-06	0.266973	0.590005	2.61885e-05	0.0440065	0.000282488	0.000292005	0.000292005	0.000292005	8.17615e-06	0.000292005	0.000759214	4.67208e-05	4.67208e-05	4.67208e-05	0.000292005	0.000292005	0.000292005	0.000292005	8.17615e-06	0.000292005	8.17615e-06	0.000135469	0.000116802	0	0	0
459	458	6.20652e-05	1e-18	1e-18	28.8995	9.62277e-05	9.99983e-08	0.0180997	2.83742e-05	1.74903e-05	9.93052e-07	52.6991	1e-18	1e-18	6.99988e-07	1e-18	1.99997e-05	1e-18	1.88781e-05	3.99064e-05	0.0170704	2.11885e-06	1.59819e-06	0.266973	0.590005	2.61885e-05	0.0440065	0.000282464	0.000291993	0.000291993	0.000291993	8.17581e-06	0.000291993	0.000759182	4.67189e-05	4.67189e-05	4.67189e-05	0.000291993	0.000291993	0.000291993	0.000291993	8.17581e-06	0.000291993	8.17581e-06	0.000135518	0.000116797	0	0	0
460	459	6.20652e-05	1e-18	1e-18	28.8995	9.62167e-05	9.99983e-08	0.0180997	2.83742e-05	1.74903e-05	9.93052e-07	52.6991	1e-18	1e-18	6.99988e-07	1e-18	1.99997e-05	1e-18	1.88966e-05	3.99765e-05	0.0170704	2.11885e-06	1.59819e-06	0.266972	0.590005	2.61886e-05	0.0440065	0.00028244	0.000291981	0.000291981	0.000291981	8.17547e-06	0.000291981	0.000759151	4.6717e-05	4.6717e-05	4.6717e-05	0.000291981	0.000291981	0.000291981	0.000291981	8.17547e-06	0.000291981	8.17547e-06	0.000135568	0.000116792	0	0	0
461	460	6.20652e-05	1e-18	1e-18	28.8995	9.62056e-05	9.99983e-08	0.0180997	2.83742e-05	1.74903e-05	9.93052e-07	52.6991	1e-18	1e-18	6.99988e-07	1e-18	1.99997e-05	1e-18	1.8915e-05	4.00465e-05	0.0170704	2.11885e-06	1.59819e-06	0.266972	0.590005	2.61887e-05	0.0440065	0.000282417	0.000291969	0.000291969	0.000291969	8.17513e-06	0.000291969	0.00075912	4.67151e-05	4.67151e-05	4.67151e-05	0.000291969	0.000291969	0.000291969	0.000291969	8.17513e-06	0.000291969	8.17513e-06	0.000135618	0.000116788	0	0	0
462	461	6.20652e-05	1e-18	1e-18	28.8995	9.61946e-05	9.99983e-08	0.0180997	2.83742e-05	1.74903e-05	9.93052e-07	52.6991	1e-18	1e-18	6.99988e-07	1e-18	1.99997e-05	1e-18	1.89334e-05	4.01166e-05	0.0170704	2.11885e-06	1.59819e-06	0.266972	0.590005	2.61888e-05	0.0440065	0.000282393	0.000291957	0.000291957	0.000291957	8.1748e-06	0.000291957	0.000759088	4.67131e-05	4.67131e-05	4.67131e-05	0.000291957	0.000291957	0.000291957	0.000291957	8.1748e-06	0.000291957	8.1748e-06	0.000135667	0.000116783	0	0	0
463	462	6.20652e-05	1e-18	1e-18	28.8995	9.61835e-05	9.99983e-08	0.0180997	2.83742e-05	1.74903e-05	9.93052e-07	52.6991	1e-18	1e-18	6.99988e-07	1e-18	1.99997e-05	1e-18	1.89519e-05	4.01866e-05	0.0170704	2.11885e-06	1.59819e-06	0.266972	0.590005	2.61888e-05	0.0440065	0.000282369	0.000291945	0.000291945	0.000291945	8.17446e-06	0.000291945	0.000759057	4.67112e-05	4.67112e-05	4.67112e-05	0.000291945	0.000291945	0.000291945	0.000291945	8.17446e-06	0.000291945	8.17446e-06	0.000135717	0.000116778	0	0	0
464	463	6.20652e-05	1e-18	1e-18	28.8995	9.61725e-05	9.99983e-08	0.0180997	2.83742e-05	1.74903e-05	9.93052e-07	52.6991	1e-18	1e-18	6.99988e-07	1e-18	1.99997e-05	1e-18	1.89703e-05	4.02567e-05	0.0170704	2.11885e-06	1.59819e-06	0.266972	0.590005	2.61889e-05	0.0440065	0.000282345	0.000291933	0.000291933	0.000291933	8.17412e-06	0.000291933	0.000759026	4.67093e-05	4.67093e-05	4.67093e-05	0.000291933	0.000291933	0.000291933	0.000291933	8.17412e-06	0.000291933	8.17412e-06	0.000135767	0.000116773	0	0	0
465	464	6.20652e-05	1e-18	1e-18	28.8995	9.61614e-05	9.99983e-08	0.0180997	2.83742e-05	1.74903e-05	9.93052e-07	52.6991	1e-18	1e-18	6.99988e-07	1e-18	1.99997e-05	1e-18	1.89888e-05	4.03267e-05	0.0170704	2.11885e-06	1.59819e-06	0.266972	0.590005	2.6189e-05	0.0440066	0.000282321	0.000291921	0.000291921	0.000291921	8.17379e-06	0.000291921	0.000758994	4.67074e-05	4.67074e-05	4.67074e-05	0.000291921	0.000291921	0.000291921	0.000291921	8.17379e-06	0.000291921	8.17379e-06	0.000135816	0.000116768	0	0	0
466	465	6.20652e-05	1e-18	1e-18	28.8995	9.61504e-05	9.99983e-08	0.0180997	2.83742e-05	1.74903e-05	9.93052e-07	52.6991	1e-18	1e-18	6.99988e-07	1e-18	1.99997e-05	1e-18	1.90072e-05	4.03967e-05	0.0170704	2.11885e-06	1.59819e-06	0.266972	0.590005	2.61891e-05	0.0440066	0.000282297	0.000291909	0.000291909	0.000291909	8.17345e-06	0.000291909	0.000758963	4.67054e-05	4.67054e-05	4.67054e-05	0.000291909	0.000291909	0.000291909	0.000291909	8.17345e-06	0.000291909	8.17345e-06	0.000135866	0.000116764	0	0	0
467	466	6.20652e-05	1e-18	1e-18	28.8995	9.61393e-05	9.99983e-08	0.0180997	2.83742e-05	1.74903e-05	9.93052e-07	52.6991	1e-18	1e-18	6.99988e-07	1e-18	1.99997e-05	1e-18	1.90257e-05	4.04668e-05	0.0170704	2.11885e-06	1.59819e-06	0.266972	0.590005	2.61891e-05	0.0440066	0.000282273	0.000291897	0.000291897	0.000291897	8.17311e-06	0.000291897	0.000758932	4.67035e-05	4.67035e-05	4.67035e-05	0.000291897	0.000291897	0.000291897	0.000291897	8.17311e-06	0.000291897	8.17311e-06	0.000135916	0.000116759	0	0	0
468	467	6.20652e-05	1e-18	1e-18	28.8995	9.61283e-05	9.99983e-08	0.0180997	2.83742e-05	1.74903e-05	9.93052e-07	52.6991	1e-18	1e-18	6.99988e-07	1e-18	1.99997e-05	1e-18	1.90441e-05	4.05368e-05	0.0170704	2.11885e-06	1.59819e-06	0.266972	0.590005	2.61892e-05	0.0440066	0.00028225	0.000291885	0.000291885	0.000291885	8.17278e-06	0.000291885	0.000758901	4.67016e-05	4.67016e-05	4.67016e-05	0.000291885	0.000291885	0.000291885	0.000291885	8.17278e-06	0.000291885	8.17278e-06	0.000135965	0.000116754	0	0	0
469	468	6.20652e-05	1e-18	1e-18	28.8995	9.61172e-05	9.99983e-08	0.0180997	2.83742e-05	1.74903e-05	9.93052e-07	52.6991	1e-18	1e-18	6.99988e-07	1e-18	1.99997e-05	1e-18	1.90626e-05	4.06069e-05	0.0170704	2.11885e-06	1.59819e-06	0.266972	0.590005	2.61893e-05	0.0440066	0.000282226	0.000291873	0.000291873	0.000291873	8.17244e-06	0.000291873	0.000758869	4.66997e-05	4.66997e-05	4.66997e-05	0.000291873	0.000291873	0.000291873	0.000291873	8.17244e-06	0.000291873	8.17244e-06	0.000136015	0.000116749	0	0	0
470	469	6.20652e-05	1e-18	1e-18	28.8995	9.61062e-05	9.99983e-08	0.0180997	2.83742e-05	1.74903e-05	9.93052e-07	52.6991	1e-18	1e-18	6.99988e-07	1e-18	1.99997e-05	1e-18	1.9081e-05	4.06769e-05	0.0170704	2.11885e-06	1.59819e-06	0.266972	0.590005	2.61893e-05	0.0440066	0.000282202	0.000291861	0.000291861	0.000291861	8.1721e-06	0.000291861	0.000758838	4.66977e-05	4.66977e-05	4.66977e-05	0.000291861	0.000291861	0.000291861	0.000291861	8.1721e-06	0.000291861	8.1721e-06	0.000136064	0.000116744	0	0	0
471	470	6.20652e-05	1e-18	1e-18	28.8995	9.60951e-05	9.99983e-08	0.0180997	2.83742e-05	1.74903e-05	9.93052e-07	52.6991	1e-18	1e-18	6.99988e-07	1e-18	1.99997e-05	1e-18	1.90994e-05	4.07469e-05	0.0170704	2.11885e-06	1.59819e-06	0.266972	0.590005	2.61894e-05	0.0440067	0.000282178	0.000291849	0.000291849	0.000291849	8.17177e-06	0.000291849	0.000758807	4.66958e-05	4.66958e-05	4.66958e-05	0.000291849	0.000291849	0.000291849	0.000291849	8.17177e-06	0.000291849	8.17177e-06	0.000136114	0.00011674	0	0	0
472	471	6.20652e-05	1e-18	1e-18	28.8995	9.60841e-05	9.99983e-08	0.0180997	2.83742e-05	1.74903e-05	9.93052e-07	52.6991	1e-18	1e-18	6.99988e-07	1e-18	1.99997e-05	1e-18	1.91179e-05	4.0817e-05	0.0170704	2.11885e-06	1.59819e-06	0.266972	0.590005	2.61895e-05	0.0440067	0.000282154	0.000291837	0.000291837	0.000291837	8.17143e-06	0.000291837	0.000758775	4.66939e-05	4.66939e-05	4.66939e-05	0.000291837	0.000291837	0.000291837	0.000291837	8.17143e-06	0.000291837	8.17143e-06	0.000136164	0.000116735	0	0	0
473	472	6.20652e-05	1e-18	1e-18	28.8995	9.6073e-05	9.99983e-08	0.0180997	2.83742e-05	1.74903e-05	9.93052e-07	52.6991	1e-18	1e-18	6.99988e-07	1e-18	1.99997e-05	1e-18	1.91363e-05	4.0887e-05	0.0170704	2.11885e-06	1.59819e-06	0.266972	0.590005	2.61896e-05	0.0440067	0.00028213	0.000291825	0.000291825	0.000291825	8.17109e-06	0.000291825	0.000758744	4.6692e-05	4.6692e-05	4.6692e-05	0.000291825	0.000291825	0.000291825	0.000291825	8.17109e-06	0.000291825	8.17109e-06	0.000136213	0.00011673	0	0	0
474	473	6.20652e-05	1e-18	1e-18	28.8995	9.6062e-05	9.99983e-08	0.0180997	2.83742e-05	1.74903e-05	9.93052e-07	52.6991	1e-18	1e-18	6.99988e-07	1e-18	1.99997e-05	1e-18	1.91548e-05	4.0957e-05	0.0170704	2.11885e-06	1.59819e-06	0.266971	0.590005	2.61896e-05	0.0440067	0.000282106	0.000291813	0.000291813	0.000291813	8.17075e-06	0.000291813	0.000758713	4.669e-05	4.669e-05	4.669e-05	0.000291813	0.000291813	0.000291813	0.000291813	8.17075e-06	0.000291813	8.17075e-06	0.000136263	0.000116725	0	0	0
475	474	6.20652e-05	1e-18	1e-18	28.8995	9.60509e-05	9.99983e-08	0.0180997	2.83742e-05	1.74903e-05	9.93052e-07	52.6991	1e-18	1e-18	6.99988e-07	1e-18	1.99997e-05	1e-18	1.91732e-05	4.1027e-05	0.0170704	2.11885e-06	1.59819e-06	0.266971	0.590005	2.61897e-05	0.0440067	0.000282083	0.000291801	0.000291801	0.000291801	8.17042e-06	0.000291801	0.000758682	4.66881e-05	4.66881e-05	4.66881e-05	0.000291801	0.000291801	0.000291801	0.000291801	8.17042e-06	0.000291801	8.17042e-06	0.000136313	0.00011672	0	0	0
476	475	6.20652e-05	1e-18	1e-18	28.8995	9.60399e-05	9.99983e-08	0.0180997	2.83742e-05	1.74903e-05	9.93052e-07	52.6991	1e-18	1e-18	6.99988e-07	1e-18	1.99997e-05	1e-18	1.91917e-05	4.10971e-05	0.0170704	2.11885e-06	1.59819e-06	0.266971	0.590005	2.61898e-05	0.0440067	0.000282059	0.000291789	0.000291789	0.000291789	8.17008e-06	0.000291789	0.00075865	4.66862e-05	4.66862e-05	4.66862e-05	0.000291789	0.000291789	0.000291789	0.000291789	8.17008e-06	0.000291789	8.17008e-06	0.000136362	0.000116715	0	0	0
477	476	6.20652e-05	1e-18	1e-18	28.8995	9.60288e-05	9.99983e-08	0.0180997	2.83742e-05	1.74903e-05	9.93052e-07	52.6991	1e-18	1e-18	6.99988e-07	1e-18	1.99997e-05	1e-18	1.92101e-05	4.11671e-05	0.0170704	2.11885e-06	1.59819e-06	0.266971	0.590005	2.61899e-05	0.0440068	0.000282035	0.000291777	0.000291777	0.000291777	8.16974e-06	0.000291777	0.000758619	4.66843e-05	4.66843e-05	4.66843e-05	0.000291777	0.000291777	0.000291777	0.000291777	8.16974e-06	0.000291777	8.16974e-06	0.000136412	0.000116711	0	0	0
478	477	6.20652e-05	1e-18	1e-18	28.8995	9.60178e-05	9.99983e-08	0.0180997	2.83742e-05	1.74903e-05	9.93052e-07	52.6991	1e-18	1e-18	6.99988e-07	1e-18	1.99997e-05	1e-18	1.92285e-05	4.12371e-05	0.0170704	2.11885e-06	1.59819e-06	0.266971	0.590005	2.61899e-05	0.0440068	0.000282011	0.000291765	0.000291765	0.000291765	8.16941e-06	0.000291765	0.000758588	4.66823e-05	4.66823e-05	4.66823e-05	0.000291765	0.000291765	0.000291765	0.000291765	8.16941e-06	0.000291765	8.16941e-06	0.000136461	0.000116706	0	0	0
479	478	6.20652e-05	1e-18	1e-18	28.8995	9.60067e-05	9.99983e-08	0.0180997	2.83742e-05	1.74903e-05	9.93052e-07	52.6991	1e-18	1e-18	6.99988e-07	1e-18	1.99997e-05	1e-18	1.9247e-05	4.13071e-05	0.0170704	2.11885e-06	1.59819e-06	0.266971	0.590005	2.619e-05	0.0440068	0.000281987	0.000291753	0.000291753	0.000291753	8.16907e-06	0.000291753	0.000758557	4.66804e-05	4.66804e-05	4.66804e-05	0.000291753	0.000291753	0.000291753	0.000291753	8.16907e-06	0.000291753	8.16907e-06	0.000136511	0.000116701	0	0	0
480	479	6.20652e-05	1e-18	1e-18	28.8995	9.59957e-05	9.99983e-08	0.0180997	2.83742e-05	1.74903e-05	9.93052e-07	52.6991	1e-18	1e-18	6.99988e-07	1e-18	1.99997e-05	1e-18	1.92654e-05	4.13772e-05	0.0170704	2.11885e-06	1.59819e-06	0.266971	0.590005	2.61901e-05	0.0440068	0.000281963	0.00029174	0.00029174	0.00029174	8.16873e-06	0.00029174	0.000758525	4.66785e-05	4.66785e-05	4.66785e-05	0.00029174	0.00029174	0.00029174	0.00029174	8.16873e-06	0.00029174	8.16873e-06	0.000136561	0.000116696	0	0	0
481	480	6.20652e-05	1e-18	1e-18	28.8995	9.59846e-05	9.99983e-08	0.0180997	2.83742e-05	1.74903e-05	9.93052e-07	52.6991	1e-18	1e-18	6.99988e-07	1e-18	1.99997e-05	1e-18	1.92839e-05	4.14472e-05	0.0170704	2.11885e-06	1.59819e-06	0.266971	0.590005	2.61901e-05	0.0440068	0.00028194	0.000291728	0.000291728	0.000291728	8.1684e-06	0.000291728	0.000758494	4.66766e-05	4.66766e-05	4.66766e-05	0.000291728	0.000291728	0.000291728	0.000291728	8.1684e-06	0.000291728	8.1684e-06	0.00013661	0.000116691	0	0	0
482	481	6.20652e-05	1e-18	1e-18	28.8995	9.59736e-05	9.99983e-08	0.0180997	2.83742e-05	1.74903e-05	9.93052e-07	52.6991	1e-18	1e-18	6.99988e-07	1e-18	1.99997e-05	1e-18	1.93023e-05	4.15172e-05	0.0170704	2.11885e-06	1.59819e-06	0.266971	0.590005	2.61902e-05	0.0440068	0.000281916	0.000291716	0.000291716	0.000291716	8.16806e-06	0.000291716	0.000758463	4.66746e-05	4.66746e-05	4.66746e-05	0.000291716	0.000291716	0.000291716	0.000291716	8.16806e-06	0.000291716	8.16806e-06	0.00013666	0.000116687	0	0	0
483	482	6.20652e-05	1e-18	1e-18	28.8995	9.59626e-05	9.99983e-08	0.0180997	2.83742e-05	1.74903e-05	9.93052e-07	52.6991	1e-18	1e-18	6.99988e-07	1e-18	1.99997e-05	1e-18	1.93207e-05	4.15872e-05	0.0170704	2.11885e-06	1.59819e-06	0.266971	0.590005	2.61903e-05	0.0440068	0.000281892	0.000291704	0.000291704	0.000291704	8.16772e-06	0.000291704	0.000758431	4.66727e-05	4.66727e-05	4.66727e-05	0.000291704	0.000291704	0.000291704	0.000291704	8.16772e-06	0.000291704	8.16772e-06	0.000136709	0.000116682	0	0	0
484	483	6.20652e-05	1e-18	1e-18	28.8995	9.59515e-05	9.99983e-08	0.0180997	2.83742e-05	1.74903e-05	9.93052e-07	52.6991	1e-18	1e-18	6.99988e-07	1e-18	1.99997e-05	1e-18	1.93392e-05	4.16572e-05	0.0170704	2.11885e-06	1.59819e-06	0.266971	0.590005	2.61904e-05	0.0440069	0.000281868	0.000291692	0.000291692	0.000291692	8.16739e-06	0.000291692	0.0007584	4.66708e-05	4.66708e-05	4.66708e-05	0.000291692	0.000291692	0.000291692	0.000291692	8.16739e-06	0.000291692	8.16739e-06	0.000136759	0.000116677	0	0	0
485	484	6.20652e-05	1e-18	1e-18	28.8995	9.59405e-05	9.99983e-08	0.0180997	2.83742e-05	1.74903e-05	9.93052e-07	52.6991	1e-18	1e-18	6.99988e-07	1e-18	1.99997e-05	1e-18	1.93576e-05	4.17272e-05	0.0170704	2.11885e-06	1.59819e-06	0.266971	0.590005	2.61904e-05	0.0440069	0.000281844	0.00029168	0.00029168	0.00029168	8.16705e-06	0.00029168	0.000758369	4.66689e-05	4.66689e-05	4.66689e-05	0.00029168	0.00029168	0.00029168	0.00029168	8.16705e-06	0.00029168	8.16705e-06	0.000136809	0.000116672	0	0	0
486	485	6.20652e-05	1e-18	1e-18	28.8995	9.59294e-05	9.99983e-08	0.0180997	2.83742e-05	1.74903e-05	9.93052e-07	52.6991	1e-18	1e-18	6.99988e-07	1e-18	1.99997e-05	1e-18	1.93761e-05	4.17972e-05	0.0170704	2.11885e-06	1.59819e-06	0.266971	0.590005	2.61905e-05	0.0440069	0.00028182	0.000291668	0.000291668	0.000291668	8.16671e-06	0.000291668	0.000758338	4.66669e-05	4.66669e-05	4.66669e-05	0.000291668	0.000291668	0.000291668	0.000291668	8.16671e-06	0.000291668	8.16671e-06	0.000136858	0.000116667	0	0	0
487	486	6.20652e-05	1e-18	1e-18	28.8995	9.59184e-05	9.99983e-08	0.0180997	2.83742e-05	1.74903e-05	9.93052e-07	52.6991	1e-18	1e-18	6.99988e-07	1e-18	1.99997e-05	1e-18	1.93945e-05	4.18673e-05	0.0170704	2.11885e-06	1.59819e-06	0.266971	0.590005	2.61906e-05	0.0440069	0.000281796	0.000291656	0.000291656	0.000291656	8.16638e-06	0.000291656	0.000758306	4.6665e-05	4.6665e-05	4.6665e-05	0.000291656	0.000291656	0.000291656	0.000291656	8.16638e-06	0.000291656	8.16638e-06	0.000136908	0.000116663	0	0	0
488	487	6.20652e-05	1e-18	1e-18	28.8995	9.59073e-05	9.99983e-08	0.0180997	2.83742e-05	1.74903e-05	9.93052e-07	52.6991	1e-18	1e-18	6.99988e-07	1e-18	1.99997e-05	1e-18	1.94129e-05	4.19373e-05	0.0170704	2.11885e-06	1.59819e-06	0.266971	0.590005	2.61907e-05	0.0440069	0.000281773	0.000291644	0.000291644	0.000291644	8.16604e-06	0.000291644	0.000758275	4.66631e-05	4.66631e-05	4.66631e-05	0.000291644	0.000291644	0.000291644	0.000291644	8.16604e-06	0.000291644	8.16604e-06	0.000136957	0.000116658	0	0	0
489	488	6.20652e-05	1e-18	1e-18	28.8995	9.58963e-05	9.99983e-08	0.0180997	2.83742e-05	1.74903e-05	9.93052e-07	52.6991	1e-18	1e-18	6.99988e-07	1e-18	1.99997e-05	1e-18	1.94314e-05	4.20073e-05	0.0170704	2.11885e-06	1.59819e-06	0.26697	0.590005	2.61907e-05	0.0440069	0.000281749	0.000291632	0.000291632	0.000291632	8.1657e-06	0.000291632	0.000758244	4.66612e-05	4.66612e-05	4.66612e-05	0.000291632	0.000291632	0.000291632	0.000291632	8.1657e-06	0.000291632	8.1657e-06	0.000137007	0.000116653	0	0	0
490	489	6.20652e-05	1e-18	1e-18	28.8995	9.58853e-05	9.99983e-08	0.0180997	2.83742e-05	1.74903e-05	9.93052e-07	52.6991	1e-18	1e-18	6.99988e-07	1e-18	1.99997e-05	1e-18	1.94498e-05	4.20773e-05	0.0170704	2.11885e-06	1.59819e-06	0.26697	0.590005	2.61908e-05	0.044007	0.000281725	0.00029162	0.00029162	0.00029162	8.16537e-06	0.00029162	0.000758213	4.66592e-05	4.66592e-05	4.66592e-05	0.00029162	0.00029162	0.00029162	0.00029162	8.16537e-06	0.00029162	8.16537e-06	0.000137056	0.000116648	0	0	0
491	490	6.20652e-05	1e-18	1e-18	28.8995	9.58742e-05	9.99983e-08	0.0180997	2.83742e-05	1.74903e-05	9.93052e-07	52.6991	1e-18	1e-18	6.99988e-07	1e-18	1.99997e-05	1e-18	1.94683e-05	4.21473e-05	0.0170704	2.11885e-06	1.59819e-06	0.26697	0.590005	2.61909e-05	0.044007	0.000281701	0.000291608	0.000291608	0.000291608	8.16503e-06	0.000291608	0.000758181	4.66573e-05	4.66573e-05	4.66573e-05	0.000291608	0.000291608	0.000291608	0.000291608	8.16503e-06	0.000291608	8.16503e-06	0.000137106	0.000116643	0	0	0
492	491	6.20652e-05	1e-18	1e-18	28.8995	9.58632e-05	9.99983e-08	0.0180997	2.83742e-05	1.74903e-05	9.93052e-07	52.6991	1e-18	1e-18	6.99988e-07	1e-18	1.99997e-05	1e-18	1.94867e-05	4.22173e-05	0.0170704	2.11885e-06	1.59819e-06	0.26697	0.590005	2.61909e-05	0.044007	0.000281677	0.000291596	0.000291596	0.000291596	8.16469e-06	0.000291596	0.00075815	4.66554e-05	4.66554e-05	4.66554e-05	0.000291596	0.000291596	0.000291596	0.000291596	8.16469e-06	0.000291596	8.16469e-06	0.000137156	0.000116638	0	0	0
493	492	6.20652e-05	1e-18	1e-18	28.8995	9.58521e-05	9.99983e-08	0.0180997	2.83742e-05	1.74903e-05	9.93052e-07	52.6991	1e-18	1e-18	6.99988e-07	1e-18	1.99997e-05	1e-18	1.95051e-05	4.22873e-05	0.0170704	2.11885e-06	1.59819e-06	0.26697	0.590005	2.6191e-05	0.044007	0.000281653	0.000291584	0.000291584	0.000291584	8.16436e-06	0.000291584	0.000758119	4.66535e-05	4.66535e-05	4.66535e-05	0.000291584	0.000291584	0.000291584	0.000291584	8.16436e-06	0.000291584	8.16436e-06	0.000137205	0.000116634	0	0	0
494	493	6.20652e-05	1e-18	1e-18	28.8995	9.58411e-05	9.99983e-08	0.0180997	2.83742e-05	1.74903e-05	9.93052e-07	52.6991	1e-18	1e-18	6.99988e-07	1e-18	1.99997e-05	1e-18	1.95236e-05	4.23573e-05	0.0170704	2.11885e-06	1.59819e-06	0.26697	0.590005	2.61911e-05	0.044007	0.00028163	0.000291572	0.000291572	0.000291572	8.16402e-06	0.000291572	0.000758088	4.66515e-05	4.66515e-05	4.66515e-05	0.000291572	0.000291572	0.000291572	0.000291572	8.16402e-06	0.000291572	8.16402e-06	0.000137255	0.000116629	0	0	0
495	494	6.20652e-05	1e-18	1e-18	28.8995	9.583e-05	9.99983e-08	0.0180997	2.83742e-05	1.74903e-05	9.93052e-07	52.6991	1e-18	1e-18	6.99988e-07	1e-18	1.99997e-05	1e-18	1.9542e-05	4.24273e-05	0.0170704	2.11885e-06	1.59819e-06	0.26697	0.590005	2.61911e-05	0.044007	0.000281606	0.00029156	0.00029156	0.00029156	8.16368e-06	0.00029156	0.000758056	4.66496e-05	4.66496e-05	4.66496e-05	0.00029156	0.00029156	0.00029156	0.00029156	8.16368e-06	0.00029156	8.16368e-06	0.000137304	0.000116624	0	0	0
496	495	6.20652e-05	1e-18	1e-18	28.8995	9.5819e-05	9.99983e-08	0.0180997	2.83742e-05	1.74903e-05	9.93052e-07	52.6991	1e-18	1e-18	6.99988e-07	1e-18	1.99997e-05	1e-18	1.95605e-05	4.24973e-05	0.0170704	2.11885e-06	1.59819e-06	0.26697	0.590005	2.61912e-05	0.044007	0.000281582	0.000291548	0.000291548	0.000291548	8.16335e-06	0.000291548	0.000758025	4.66477e-05	4.66477e-05	4.66477e-05	0.000291548	0.000291548	0.000291548	0.000291548	8.16335e-06	0.000291548	8.16335e-06	0.000137354	0.000116619	0	0	0
497	496	6.20652e-05	1e-18	1e-18	28.8995	9.5808e-05	9.99983e-08	0.0180997	2.83742e-05	1.74903e-05	9.93052e-07	52.6991	1e-18	1e-18	6.99988e-07	1e-18	1.99997e-05	1e-18	1.95789e-05	4.25673e-05	0.0170704	2.11885e-06	1.59819e-06	0.26697	0.590005	2.61913e-05	0.0440071	0.000281558	0.000291536	0.000291536	0.000291536	8.16301e-06	0.000291536	0.000757994	4.66458e-05	4.66458e-05	4.66458e-05	0.000291536	0.000291536	0.000291536	0.000291536	8.16301e-06	0.000291536	8.16301e-06	0.000137403	0.000116614	0	0	0
498	497	6.20652e-05	1e-18	1e-18	28.8995	9.57969e-05	9.99983e-08	0.0180997	2.83742e-05	1.74903e-05	9.93052e-07	52.6991	1e-18	1e-18	6.99988e-07	1e-18	1.99997e-05	1e-18	1.95973e-05	4.26373e-05	0.0170704	2.11885e-06	1.59819e-06	0.26697	0.590005	2.61914e-05	0.0440071	0.000281534	0.000291524	0.000291524	0.000291524	8.16267e-06	0.000291524	0.000757963	4.66439e-05	4.66439e-05	4.66439e-05	0.000291524	0.000291524	0.000291524	0.000291524	8.16267e-06	0.000291524	8.16267e-06	0.000137453	0.00011661	0	0	0
499	498	6.20652e-05	1e-18	1e-18	28.8995	9.57859e-05	9.99983e-08	0.0180997	2.83742e-05	1.74903e-05	9.93052e-07	52.6991	1e-18	1e-18	6.99988e-07	1e-18	1.99997e-05	1e-18	1.96158e-05	4.27073e-05	0.0170704	2.11885e-06	1.59819e-06	0.26697	0.590005	2.61914e-05	0.0440071	0.00028151	0.000291512	0.000291512	0.000291512	8.16234e-06	0.000291512	0.000757931	4.66419e-05	4.66419e-05	4.66419e-05	0.000291512	0.000291512	0.000291512	0.000291512	8.16234e-06	0.000291512	8.16234e-06	0.000137502	0.000116605	0	0	0
500	499	6.20652e-05	1e-18	1e-18	28.8995	9.57749e-05	9.99983e-08	0.0180997	2.83742e-05	1.74903e-05	9.93052e-07	52.6991	1e-18	1e-18	6.99988e-07	1e-18	1.99997e-05	1e-18	1.96342e-05	4.27773e-05	0.0170704	2.11885e-06	1.59819e-06	0.26697	0.590005	2.61915e-05	0.0440071	0.000281486	0.0002915	0.0002915	0.0002915	8.162e-06	0.0002915	0.0007579	4.664e-05	4.664e-05	4.664e-05	0.0002915	0.0002915	0.0002915	0.0002915	8.162e-06	0.0002915	8.162e-06	0.000137552	0.0001166	0	0	0
501	500	6.20652e-05	1e-18	1e-18	28.8995	9.57638e-05	9.99983e-08	0.0180997	2.83742e-05	1.74903e-05	9.93052e-07	52.6991	1e-18	1e-18	6.99988e-07	1e-18	1.99997e-05	1e-18	1.96527e-05	4.28472e-05	0.0170704	2.11885e-06	1.59819e-06	0.26697	0.590005	2.61916e-05	0.0440071	0.000281463	0.000291488	0.000291488	0.000291488	8.16166e-06	0.000291488	0.000757869	4.66381e-05	4.66381e-05	4.66381e-05	0.000291488	0.000291488	0.000291488	0.000291488	8.16166e-06	0.000291488	8.16166e-06	0.000137601	0.000116595	0	0	0
502	501	6.20652e-05	1e-18	1e-18	28.8995	9.57528e-05	9.99983e-08	0.0180997	2.83742e-05	1.74903e-05	9.93052e-07	52.6991	1e-18	1e-18	6.99988e-07	1e-18	1.99997e-05	1e-18	1.96711e-05	4.29172e-05	0.0170704	2.11885e-06	1.59819e-06	0.26697	0.590005	2.61916e-05	0.0440071	0.000281439	0.000291476	0.000291476	0.000291476	8.16133e-06	0.000291476	0.000757838	4.66362e-05	4.66362e-05	4.66362e-05	0.000291476	0.000291476	0.000291476	0.000291476	8.16133e-06	0.000291476	8.16133e-06	0.000137651	0.00011659	0	0	0
503	502	6.20652e-05	1e-18	1e-18	28.8995	9.57417e-05	9.99983e-08	0.0180997	2.83742e-05	1.74903e-05	9.93052e-07	52.6991	1e-18	1e-18	6.99988e-07	1e-18	1.99997e-05	1e-18	1.96895e-05	4.29872e-05	0.0170704	2.11885e-06	1.59819e-06	0.26697	0.590005	2.61917e-05	0.0440072	0.000281415	0.000291464	0.000291464	0.000291464	8.16099e-06	0.000291464	0.000757806	4.66342e-05	4.66342e-05	4.66342e-05	0.000291464	0.000291464	0.000291464	0.000291464	8.16099e-06	0.000291464	8.16099e-06	0.0001377	0.000116586	0	0	0
504	503	6.20652e-05	1e-18	1e-18	28.8995	9.57307e-05	9.99983e-08	0.0180997	2.83742e-05	1.74903e-05	9.93052e-07	52.6991	1e-18	1e-18	6.99988e-07	1e-18	1.99997e-05	1e-18	1.9708e-05	4.30572e-05	0.0170704	2.11885e-06	1.59819e-06	0.266969	0.590005	2.61918e-05	0.0440072	0.000281391	0.000291452	0.000291452	0.000291452	8.16066e-06	0.000291452	0.000757775	4.66323e-05	4.66323e-05	4.66323e-05	0.000291452	0.000291452	0.000291452	0.000291452	8.16066e-06	0.000291452	8.16066e-06	0.00013775	0.000116581	0	0	0
505	504	6.20652e-05	1e-18	1e-18	28.8995	9.57197e-05	9.99983e-08	0.0180997	2.83742e-05	1.74903e-05	9.93052e-07	52.6991	1e-18	1e-18	6.99988e-07	1e-18	1.99997e-05	1e-18	1.97264e-05	4.31272e-05	0.0170704	2.11885e-06	1.59819e-06	0.266969	0.590005	2.61918e-05	0.0440072	0.000281367	0.00029144	0.00029144	0.00029144	8.16032e-06	0.00029144	0.000757744	4.66304e-05	4.66304e-05	4.66304e-05	0.00029144	0.00029144	0.00029144	0.00029144	8.16032e-06	0.00029144	8.16032e-06	0.000137799	0.000116576	0	0	0
506	505	6.20652e-05	1e-18	1e-18	28.8995	9.57086e-05	9.99983e-08	0.0180997	2.83742e-05	1.74903e-05	9.93052e-07	52.6991	1e-18	1e-18	6.99988e-07	1e-18	1.99997e-05	1e-18	1.97448e-05	4.31972e-05	0.0170704	2.11885e-06	1.59819e-06	0.266969	0.590005	2.61919e-05	0.0440072	0.000281343	0.000291428	0.000291428	0.000291428	8.15998e-06	0.000291428	0.000757713	4.66285e-05	4.66285e-05	4.66285e-05	0.000291428	0.000291428	0.000291428	0.000291428	8.15998e-06	0.000291428	8.15998e-06	0.000137849	0.000116571	0	0	0
507	506	6.20652e-05	1e-18	1e-18	28.8995	9.56976e-05	9.99983e-08	0.0180997	2.83742e-05	1.74903e-05	9.93052e-07	52.6991	1e-18	1e-18	6.99988e-07	1e-18	1.99997e-05	1e-18	1.97633e-05	4.32672e-05	0.0170704	2.11885e-06	1.59819e-06	0.266969	0.590005	2.6192e-05	0.0440072	0.00028132	0.000291416	0.000291416	0.000291416	8.15965e-06	0.000291416	0.000757681	4.66266e-05	4.66266e-05	4.66266e-05	0.000291416	0.000291416	0.000291416	0.000291416	8.15965e-06	0.000291416	8.15965e-06	0.000137898	0.000116566	0	0	0
508	507	6.20652e-05	1e-18	1e-18	28.8995	9.56866e-05	9.99983e-08	0.0180997	2.83742e-05	1.74903e-05	9.93052e-07	52.6991	1e-18	1e-18	6.99988e-07	1e-18	1.99997e-05	1e-18	1.97817e-05	4.33371e-05	0.0170704	2.11885e-06	1.59819e-06	0.266969	0.590005	2.61921e-05	0.0440072	0.000281296	0.000291404	0.000291404	0.000291404	8.15931e-06	0.000291404	0.00075765	4.66246e-05	4.66246e-05	4.66246e-05	0.000291404	0.000291404	0.000291404	0.000291404	8.15931e-06	0.000291404	8.15931e-06	0.000137948	0.000116562	0	0	0
509	508	6.20652e-05	1e-18	1e-18	28.8995	9.56755e-05	9.99983e-08	0.0180997	2.83742e-05	1.74903e-05	9.93052e-07	52.6991	1e-18	1e-18	6.99988e-07	1e-18	1.99997e-05	1e-18	1.98001e-05	4.34071e-05	0.0170704	2.11885e-06	1.59819e-06	0.266969	0.590005	2.61921e-05	0.0440073	0.000281272	0.000291392	0.000291392	0.000291392	8.15897e-06	0.000291392	0.000757619	4.66227e-05	4.66227e-05	4.66227e-05	0.000291392	0.000291392	0.000291392	0.000291392	8.15897e-06	0.000291392	8.15897e-06	0.000137997	0.000116557	0	0	0
510	509	6.20652e-05	1e-18	1e-18	28.8995	9.56645e-05	9.99983e-08	0.0180997	2.83742e-05	1.74903e-05	9.93052e-07	52.6991	1e-18	1e-18	6.99988e-07	1e-18	1.99997e-05	1e-18	1.98186e-05	4.34771e-05	0.0170704	2.11885e-06	1.59819e-06	0.266969	0.590005	2.61922e-05	0.0440073	0.000281248	0.00029138	0.00029138	0.00029138	8.15864e-06	0.00029138	0.000757588	4.66208e-05	4.66208e-05	4.66208e-05	0.00029138	0.00029138	0.00029138	0.00029138	8.15864e-06	0.00029138	8.15864e-06	0.000138047	0.000116552	0	0	0
511	510	6.20652e-05	1e-18	1e-18	28.8995	9.56534e-05	9.99983e-08	0.0180997	2.83742e-05	1.74903e-05	9.93052e-07	52.6991	1e-18	1e-18	6.99988e-07	1e-18	1.99997e-05	1e-18	1.9837e-05	4.35471e-05	0.0170704	2.11885e-06	1.59819e-06	0.266969	0.590005	2.61923e-05	0.0440073	0.000281224	0.000291368	0.000291368	0.000291368	8.1583e-06	0.000291368	0.000757557	4.66189e-05	4.66189e-05	4.66189e-05	0.000291368	0.000291368	0.000291368	0.000291368	8.1583e-06	0.000291368	8.1583e-06	0.000138096	0.000116547	0	0	0
512	511	6.20652e-05	1e-18	1e-18	28.8995	9.56424e-05	9.99983e-08	0.0180997	2.83742e-05	1.74903e-05	9.93052e-07	52.6991	1e-18	1e-18	6.99988e-07	1e-18	1.99997e-05	1e-18	1.98555e-05	4.3617e-05	0.0170704	2.11885e-06	1.59819e-06	0.266969	0.590005	2.61923e-05	0.0440073	0.0002812	0.000291356	0.000291356	0.000291356	8.15796e-06	0.000291356	0.000757525	4.66169e-05	4.66169e-05	4.66169e-05	0.000291356	0.000291356	0.000291356	0.000291356	8.15796e-06	0.000291356	8.15796e-06	0.000138146	0.000116542	0	0	0
513	512	6.20652e-05	1e-18	1e-18	28.8995	9.56314e-05	9.99983e-08	0.0180997	2.83742e-05	1.74903e-05	9.93052e-07	52.6991	1e-18	1e-18	6.99988e-07	1e-18	1.99997e-05	1e-18	1.98739e-05	4.3687e-05	0.0170704	2.11885e-06	1.59819e-06	0.266969	0.590005	2.61924e-05	0.0440073	0.000281177	0.000291344	0.000291344	0.000291344	8.15763e-06	0.000291344	0.000757494	4.6615e-05	4.6615e-05	4.6615e-05	0.000291344	0.000291344	0.000291344	0.000291344	8.15763e-06	0.000291344	8.15763e-06	0.000138195	0.000116538	0	0	0
514	513	6.20652e-05	1e-18	1e-18	28.8995	9.56203e-05	9.99983e-08	0.0180997	2.83742e-05	1.74903e-05	9.93052e-07	52.6991	1e-18	1e-18	6.99988e-07	1e-18	1.99997e-05	1e-18	1.98923e-05	4.3757e-05	0.0170704	2.11885e-06	1.59819e-06	0.266969	0.590005	2.61925e-05	0.0440073	0.000281153	0.000291332	0.000291332	0.000291332	8.15729e-06	0.000291332	0.000757463	4.66131e-05	4.66131e-05	4.66131e-05	0.000291332	0.000291332	0.000291332	0.000291332	8.15729e-06	0.000291332	8.15729e-06	0.000138245	0.000116533	0	0	0
515	514	6.20652e-05	1e-18	1e-18	28.8995	9.56093e-05	9.99983e-08	0.0180997	2.83742e-05	1.74903e-05	9.93052e-07	52.6991	1e-18	1e-18	6.99988e-07	1e-18	1.99997e-05	1e-18	1.99108e-05	4.3827e-05	0.0170704	2.11885e-06	1.59819e-06	0.266969	0.590005	2.61925e-05	0.0440073	0.000281129	0.00029132	0.00029132	0.00029132	8.15696e-06	0.00029132	0.000757432	4.66112e-05	4.66112e-05	4.66112e-05	0.00029132	0.00029132	0.00029132	0.00029132	8.15696e-06	0.00029132	8.15696e-06	0.000138294	0.000116528	0	0	0
516	515	6.20652e-05	1e-18	1e-18	28.8995	9.55983e-05	9.99983e-08	0.0180997	2.83742e-05	1.74903e-05	9.93052e-07	52.6991	1e-18	1e-18	6.99988e-07	1e-18	1.99997e-05	1e-18	1.99292e-05	4.38969e-05	0.0170704	2.11885e-06	1.59819e-06	0.266969	0.590005	2.61926e-05	0.0440074	0.000281105	0.000291308	0.000291308	0.000291308	8.15662e-06	0.000291308	0.0007574	4.66093e-05	4.66093e-05	4.66093e-05	0.000291308	0.000291308	0.000291308	0.000291308	8.15662e-06	0.000291308	8.15662e-06	0.000138344	0.000116523	0	0	0
517	516	6.20652e-05	1e-18	1e-18	28.8995	9.55872e-05	9.99983e-08	0.0180997	2.83742e-05	1.74903e-05	9.93052e-07	52.6991	1e-18	1e-18	6.99988e-07	1e-18	1.99997e-05	1e-18	1.99476e-05	4.39669e-05	0.0170704	2.11885e-06	1.59819e-06	0.266969	0.590005	2.61927e-05	0.0440074	0.000281081	0.000291296	0.000291296	0.000291296	8.15628e-06	0.000291296	0.000757369	4.66073e-05	4.66073e-05	4.66073e-05	0.000291296	0.000291296	0.000291296	0.000291296	8.15628e-06	0.000291296	8.15628e-06	0.000138393	0.000116518	0	0	0
518	517	6.20652e-05	1e-18	1e-18	28.8995	9.55762e-05	9.99983e-08	0.0180997	2.83742e-05	1.74903e-05	9.93052e-07	52.6991	1e-18	1e-18	6.99988e-07	1e-18	1.99997e-05	1e-18	1.99661e-05	4.40369e-05	0.0170704	2.11885e-06	1.59819e-06	0.266969	0.590005	2.61927e-05	0.0440074	0.000281057	0.000291284	0.000291284	0.000291284	8.15595e-06	0.000291284	0.000757338	4.66054e-05	4.66054e-05	4.66054e-05	0.000291284	0.000291284	0.000291284	0.000291284	8.15595e-06	0.000291284	8.15595e-06	0.000138443	0.000116514	0	0	0
519	518	6.20652e-05	1e-18	1e-18	28.8995	9.55652e-05	9.99983e-08	0.0180997	2.83742e-05	1.74903e-05	9.93052e-07	52.6991	1e-18	1e-18	6.99988e-07	1e-18	1.99997e-05	1e-18	1.99845e-05	4.41068e-05	0.0170704	2.11885e-06	1.59819e-06	0.266968	0.590005	2.61928e-05	0.0440074	0.000281034	0.000291272	0.000291272	0.000291272	8.15561e-06	0.000291272	0.000757307	4.66035e-05	4.66035e-05	4.66035e-05	0.000291272	0.000291272	0.000291272	0.000291272	8.15561e-06	0.000291272	8.15561e-06	0.000138492	0.000116509	0	0	0
520	519	6.20652e-05	1e-18	1e-18	28.8995	9.55541e-05	9.99983e-08	0.0180997	2.83742e-05	1.74903e-05	9.93052e-07	52.6991	1e-18	1e-18	6.99988e-07	1e-18	1.99997e-05	1e-18	2.00029e-05	4.41768e-05	0.0170704	2.11885e-06	1.59819e-06	0.266968	0.590005	2.61929e-05	0.0440074	0.00028101	0.00029126	0.00029126	0.00029126	8.15527e-06	0.00029126	0.000757275	4.66016e-05	4.66016e-05	4.66016e-05	0.00029126	0.00029126	0.00029126	0.00029126	8.15527e-06	0.00029126	8.15527e-06	0.000138541	0.000116504	0	0	0
521	520	6.20652e-05	1e-18	1e-18	28.8995	9.55431e-05	9.99983e-08	0.0180997	2.83742e-05	1.74903e-05	9.93052e-07	52.6991	1e-18	1e-18	6.99988e-07	1e-18	1.99997e-05	1e-18	2.00214e-05	4.42468e-05	0.0170704	2.11885e-06	1.59819e-06	0.266968	0.590005	2.61929e-05	0.0440074	0.000280986	0.000291248	0.000291248	0.000291248	8.15494e-06	0.000291248	0.000757244	4.65996e-05	4.65996e-05	4.65996e-05	0.000291248	0.000291248	0.000291248	0.000291248	8.15494e-06	0.000291248	8.15494e-06	0.000138591	0.000116499	0	0	0
522	521	6.20652e-05	1e-18	1e-18	28.8995	9.55321e-05	9.99983e-08	0.0180997	2.83742e-05	1.74903e-05	9.93052e-07	52.6991	1e-18	1e-18	6.99988e-07	1e-18	1.99997e-05	1e-18	2.00398e-05	4.43167e-05	0.0170704	2.11885e-06	1.59819e-06	0.266968	0.590005	2.6193e-05	0.0440075	0.000280962	0.000291236	0.000291236	0.000291236	8.1546e-06	0.000291236	0.000757213	4.65977e-05	4.65977e-05	4.65977e-05	0.000291236	0.000291236	0.000291236	0.000291236	8.1546e-06	0.000291236	8.1546e-06	0.00013864	0.000116494	0	0	0
523	522	6.20652e-05	1e-18	1e-18	28.8995	9.55211e-05	9.99983e-08	0.0180997	2.83742e-05	1.74903e-05	9.93052e-07	52.6991	1e-18	1e-18	6.99988e-07	1e-18	1.99997e-05	1e-18	2.00582e-05	4.43867e-05	0.0170704	2.11885e-06	1.59819e-06	0.266968	0.590005	2.61931e-05	0.0440075	0.000280938	0.000291224	0.000291224	0.000291224	8.15427e-06	0.000291224	0.000757182	4.65958e-05	4.65958e-05	4.65958e-05	0.000291224	0.000291224	0.000291224	0.000291224	8.15427e-06	0.000291224	8.15427e-06	0.00013869	0.00011649	0	0	0
524	523	6.20652e-05	1e-18	1e-18	28.8995	9.551e-05	9.99983e-08	0.0180997	2.83742e-05	1.74903e-05	9.93052e-07	52.6991	1e-18	1e-18	6.99988e-07	1e-18	1.99997e-05	1e-18	2.00767e-05	4.44566e-05	0.0170704	2.11885e-06	1.59819e-06	0.266968	0.590005	2.61932e-05	0.0440075	0.000280914	0.000291212	0.000291212	0.000291212	8.15393e-06	0.000291212	0.000757151	4.65939e-05	4.65939e-05	4.65939e-05	0.000291212	0.000291212	0.000291212	0.000291212	8.15393e-06	0.000291212	8.15393e-06	0.000138739	0.000116485	0	0	0
525	524	6.20652e-05	1e-18	1e-18	28.8995	9.5499e-05	9.99983e-08	0.0180997	2.83742e-05	1.74903e-05	9.93052e-07	52.6991	1e-18	1e-18	6.99988e-07	1e-18	1.99997e-05	1e-18	2.00951e-05	4.45266e-05	0.0170704	2.11885e-06	1.59819e-06	0.266968	0.590005	2.61932e-05	0.0440075	0.000280891	0.0002912	0.0002912	0.0002912	8.15359e-06	0.0002912	0.000757119	4.6592e-05	4.6592e-05	4.6592e-05	0.0002912	0.0002912	0.0002912	0.0002912	8.15359e-06	0.0002912	8.15359e-06	0.000138789	0.00011648	0	0	0
526	525	6.20652e-05	1e-18	1e-18	28.8995	9.5488e-05	9.99983e-08	0.0180997	2.83742e-05	1.74903e-05	9.93052e-07	52.6991	1e-18	1e-18	6.99988e-07	1e-18	1.99997e-05	1e-18	2.01135e-05	4.45965e-05	0.0170704	2.11885e-06	1.59819e-06	0.266968	0.590005	2.61933e-05	0.0440075	0.000280867	0.000291188	0.000291188	0.000291188	8.15326e-06	0.000291188	0.000757088	4.659e-05	4.659e-05	4.659e-05	0.000291188	0.000291188	0.000291188	0.000291188	8.15326e-06	0.000291188	8.15326e-06	0.000138838	0.000116475	0	0	0
527	526	6.20652e-05	1e-18	1e-18	28.8995	9.54769e-05	9.99983e-08	0.0180997	2.83742e-05	1.74903e-05	9.93052e-07	52.6991	1e-18	1e-18	6.99988e-07	1e-18	1.99997e-05	1e-18	2.0132e-05	4.46665e-05	0.0170704	2.11885e-06	1.59819e-06	0.266968	0.590005	2.61934e-05	0.0440075	0.000280843	0.000291176	0.000291176	0.000291176	8.15292e-06	0.000291176	0.000757057	4.65881e-05	4.65881e-05	4.65881e-05	0.000291176	0.000291176	0.000291176	0.000291176	8.15292e-06	0.000291176	8.15292e-06	0.000138888	0.00011647	0	0	0
528	527	6.20652e-05	1e-18	1e-18	28.8995	9.54659e-05	9.99983e-08	0.0180997	2.83742e-05	1.74903e-05	9.93052e-07	52.6991	1e-18	1e-18	6.99988e-07	1e-18	1.99997e-05	1e-18	2.01504e-05	4.47365e-05	0.0170704	2.11885e-06	1.59819e-06	0.266968	0.590005	2.61934e-05	0.0440076	0.000280819	0.000291164	0.000291164	0.000291164	8.15259e-06	0.000291164	0.000757026	4.65862e-05	4.65862e-05	4.65862e-05	0.000291164	0.000291164	0.000291164	0.000291164	8.15259e-06	0.000291164	8.15259e-06	0.000138937	0.000116466	0	0	0
529	528	6.20652e-05	1e-18	1e-18	28.8995	9.54549e-05	9.99983e-08	0.0180997	2.83742e-05	1.74903e-05	9.93052e-07	52.6991	1e-18	1e-18	6.99988e-07	1e-18	1.99997e-05	1e-18	2.01688e-05	4.48064e-05	0.0170704	2.11885e-06	1.59819e-06	0.266968	0.590005	2.61935e-05	0.0440076	0.000280795	0.000291152	0.000291152	0.000291152	8.15225e-06	0.000291152	0.000756995	4.65843e-05	4.65843e-05	4.65843e-05	0.000291152	0.000291152	0.000291152	0.000291152	8.15225e-06	0.000291152	8.15225e-06	0.000138986	0.000116461	0	0	0
530	529	6.20652e-05	1e-18	1e-18	28.8995	9.54438e-05	9.99983e-08	0.0180997	2.83742e-05	1.74903e-05	9.93052e-07	52.6991	1e-18	1e-18	6.99988e-07	1e-18	1.99997e-05	1e-18	2.01873e-05	4.48764e-05	0.0170704	2.11885e-06	1.59819e-06	0.266968	0.590005	2.61936e-05	0.0440076	0.000280771	0.00029114	0.00029114	0.00029114	8.15191e-06	0.00029114	0.000756963	4.65824e-05	4.65824e-05	4.65824e-05	0.00029114	0.00029114	0.00029114	0.00029114	8.15191e-06	0.00029114	8.15191e-06	0.000139036	0.000116456	0	0	0
531	530	6.20652e-05	1e-18	1e-18	28.8995	9.54328e-05	9.99983e-08	0.0180997	2.83742e-05	1.74903e-05	9.93052e-07	52.6991	1e-18	1e-18	6.99988e-07	1e-18	1.99997e-05	1e-18	2.02057e-05	4.49463e-05	0.0170704	2.11885e-06	1.59819e-06	0.266968	0.590005	2.61936e-05	0.0440076	0.000280748	0.000291128	0.000291128	0.000291128	8.15158e-06	0.000291128	0.000756932	4.65804e-05	4.65804e-05	4.65804e-05	0.000291128	0.000291128	0.000291128	0.000291128	8.15158e-06	0.000291128	8.15158e-06	0.000139085	0.000116451	0	0	0
532	531	6.20652e-05	1e-18	1e-18	28.8995	9.54218e-05	9.99983e-08	0.0180997	2.83742e-05	1.74903e-05	9.93052e-07	52.6991	1e-18	1e-18	6.99988e-07	1e-18	1.99997e-05	1e-18	2.02241e-05	4.50162e-05	0.0170704	2.11885e-06	1.59819e-06	0.266968	0.590005	2.61937e-05	0.0440076	0.000280724	0.000291116	0.000291116	0.000291116	8.15124e-06	0.000291116	0.000756901	4.65785e-05	4.65785e-05	4.65785e-05	0.000291116	0.000291116	0.000291116	0.000291116	8.15124e-06	0.000291116	8.15124e-06	0.000139135	0.000116446	0	0	0
533	532	6.20652e-05	1e-18	1e-18	28.8995	9.54108e-05	9.99983e-08	0.0180997	2.83742e-05	1.74903e-05	9.93052e-07	52.6991	1e-18	1e-18	6.99988e-07	1e-18	1.99997e-05	1e-18	2.02426e-05	4.50862e-05	0.0170704	2.11885e-06	1.59819e-06	0.266968	0.590005	2.61938e-05	0.0440076	0.0002807	0.000291104	0.000291104	0.000291104	8.15091e-06	0.000291104	0.00075687	4.65766e-05	4.65766e-05	4.65766e-05	0.000291104	0.000291104	0.000291104	0.000291104	8.15091e-06	0.000291104	8.15091e-06	0.000139184	0.000116442	0	0	0
534	533	6.20652e-05	1e-18	1e-18	28.8995	9.53997e-05	9.99983e-08	0.0180997	2.83742e-05	1.74903e-05	9.93052e-07	52.6991	1e-18	1e-18	6.99988e-07	1e-18	1.99997e-05	1e-18	2.0261e-05	4.51561e-05	0.0170704	2.11885e-06	1.59819e-06	0.266967	0.590005	2.61938e-05	0.0440076	0.000280676	0.000291092	0.000291092	0.000291092	8.15057e-06	0.000291092	0.000756839	4.65747e-05	4.65747e-05	4.65747e-05	0.000291092	0.000291092	0.000291092	0.000291092	8.15057e-06	0.000291092	8.15057e-06	0.000139233	0.000116437	0	0	0
535	534	6.20652e-05	1e-18	1e-18	28.8995	9.53887e-05	9.99983e-08	0.0180997	2.83742e-05	1.74903e-05	9.93052e-07	52.6991	1e-18	1e-18	6.99988e-07	1e-18	1.99997e-05	1e-18	2.02794e-05	4.52261e-05	0.0170704	2.11885e-06	1.59819e-06	0.266967	0.590005	2.61939e-05	0.0440077	0.000280652	0.00029108	0.00029108	0.00029108	8.15023e-06	0.00029108	0.000756807	4.65728e-05	4.65728e-05	4.65728e-05	0.00029108	0.00029108	0.00029108	0.00029108	8.15023e-06	0.00029108	8.15023e-06	0.000139283	0.000116432	0	0	0
536	535	6.20652e-05	1e-18	1e-18	28.8995	9.53777e-05	9.99983e-08	0.0180997	2.83742e-05	1.74903e-05	9.93052e-07	52.6991	1e-18	1e-18	6.99988e-07	1e-18	1.99997e-05	1e-18	2.02978e-05	4.5296e-05	0.0170704	2.11885e-06	1.59819e-06	0.266967	0.590005	2.6194e-05	0.0440077	0.000280628	0.000291068	0.000291068	0.000291068	8.1499e-06	0.000291068	0.000756776	4.65708e-05	4.65708e-05	4.65708e-05	0.000291068	0.000291068	0.000291068	0.000291068	8.1499e-06	0.000291068	8.1499e-06	0.000139332	0.000116427	0	0	0
537	536	6.20652e-05	1e-18	1e-18	28.8995	9.53667e-05	9.99983e-08	0.0180997	2.83742e-05	1.74903e-05	9.93052e-07	52.6991	1e-18	1e-18	6.99988e-07	1e-18	1.99997e-05	1e-18	2.03163e-05	4.5366e-05	0.0170704	2.11885e-06	1.59819e-06	0.266967	0.590005	2.6194e-05	0.0440077	0.000280605	0.000291056	0.000291056	0.000291056	8.14956e-06	0.000291056	0.000756745	4.65689e-05	4.65689e-05	4.65689e-05	0.000291056	0.000291056	0.000291056	0.000291056	8.14956e-06	0.000291056	8.14956e-06	0.000139382	0.000116422	0	0	0
538	537	6.20652e-05	1e-18	1e-18	28.8995	9.53556e-05	9.99983e-08	0.0180997	2.83742e-05	1.74903e-05	9.93052e-07	52.6991	1e-18	1e-18	6.99988e-07	1e-18	1.99997e-05	1e-18	2.03347e-05	4.54359e-05	0.0170704	2.11885e-06	1.59819e-06	0.266967	0.590005	2.61941e-05	0.0440077	0.000280581	0.000291044	0.000291044	0.000291044	8.14923e-06	0.000291044	0.000756714	4.6567e-05	4.6567e-05	4.6567e-05	0.000291044	0.000291044	0.000291044	0.000291044	8.14923e-06	0.000291044	8.14923e-06	0.000139431	0.000116418	0	0	0
539	538	6.20652e-05	1e-18	1e-18	28.8995	9.53446e-05	9.99983e-08	0.0180997	2.83742e-05	1.74903e-05	9.93052e-07	52.6991	1e-18	1e-18	6.99988e-07	1e-18	1.99997e-05	1e-18	2.03531e-05	4.55058e-05	0.0170704	2.11885e-06	1.59819e-06	0.266967	0.590005	2.61942e-05	0.0440077	0.000280557	0.000291032	0.000291032	0.000291032	8.14889e-06	0.000291032	0.000756683	4.65651e-05	4.65651e-05	4.65651e-05	0.000291032	0.000291032	0.000291032	0.000291032	8.14889e-06	0.000291032	8.14889e-06	0.00013948	0.000116413	0	0	0
540	539	6.20652e-05	1e-18	1e-18	28.8995	9.53336e-05	9.99983e-08	0.0180997	2.83742e-05	1.74903e-05	9.93052e-07	52.6991	1e-18	1e-18	6.99988e-07	1e-18	1.99997e-05	1e-18	2.03716e-05	4.55758e-05	0.0170704	2.11885e-06	1.59819e-06	0.266967	0.590005	2.61942e-05	0.0440077	0.000280533	0.00029102	0.00029102	0.00029102	8.14855e-06	0.00029102	0.000756651	4.65632e-05	4.65632e-05	4.65632e-05	0.00029102	0.00029102	0.00029102	0.00029102	8.14855e-06	0.00029102	8.14855e-06	0.00013953	0.000116408	0	0	0
541	540	6.20652e-05	1e-18	1e-18	28.8995	9.53226e-05	9.99983e-08	0.0180997	2.83742e-05	1.74903e-05	9.93052e-07	52.6991	1e-18	1e-18	6.99988e-07	1e-18	1.99997e-05	1e-18	2.039e-05	4.56457e-05	0.0170704	2.11885e-06	1.59819e-06	0.266967	0.590005	2.61943e-05	0.0440078	0.000280509	0.000291008	0.000291008	0.000291008	8.14822e-06	0.000291008	0.00075662	4.65612e-05	4.65612e-05	4.65612e-05	0.000291008	0.000291008	0.000291008	0.000291008	8.14822e-06	0.000291008	8.14822e-06	0.000139579	0.000116403	0	0	0
542	541	6.20652e-05	1e-18	1e-18	28.8995	9.53115e-05	9.99983e-08	0.0180997	2.83742e-05	1.74903e-05	9.93052e-07	52.6991	1e-18	1e-18	6.99988e-07	1e-18	1.99997e-05	1e-18	2.04084e-05	4.57156e-05	0.0170704	2.11885e-06	1.59819e-06	0.266967	0.590005	2.61944e-05	0.0440078	0.000280485	0.000290996	0.000290996	0.000290996	8.14788e-06	0.000290996	0.000756589	4.65593e-05	4.65593e-05	4.65593e-05	0.000290996	0.000290996	0.000290996	0.000290996	8.14788e-06	0.000290996	8.14788e-06	0.000139628	0.000116398	0	0	0
543	542	6.20652e-05	1e-18	1e-18	28.8995	9.53005e-05	9.99983e-08	0.0180997	2.83742e-05	1.74903e-05	9.93052e-07	52.6991	1e-18	1e-18	6.99988e-07	1e-18	1.99997e-05	1e-18	2.04269e-05	4.57856e-05	0.0170704	2.11885e-06	1.59819e-06	0.266967	0.590005	2.61944e-05	0.0440078	0.000280462	0.000290984	0.000290984	0.000290984	8.14755e-06	0.000290984	0.000756558	4.65574e-05	4.65574e-05	4.65574e-05	0.000290984	0.000290984	0.000290984	0.000290984	8.14755e-06	0.000290984	8.14755e-06	0.000139678	0.000116394	0	0	0
544	543	6.20652e-05	1e-18	1e-18	28.8995	9.52895e-05	9.99983e-08	0.0180997	2.83742e-05	1.74903e-05	9.93052e-07	52.6991	1e-18	1e-18	6.99988e-07	1e-18	1.99997e-05	1e-18	2.04453e-05	4.58555e-05	0.0170704	2.11885e-06	1.59819e-06	0.266967	0.590005	2.61945e-05	0.0440078	0.000280438	0.000290972	0.000290972	0.000290972	8.14721e-06	0.000290972	0.000756527	4.65555e-05	4.65555e-05	4.65555e-05	0.000290972	0.000290972	0.000290972	0.000290972	8.14721e-06	0.000290972	8.14721e-06	0.000139727	0.000116389	0	0	0
545	544	6.20652e-05	1e-18	1e-18	28.8995	9.52785e-05	9.99983e-08	0.0180997	2.83742e-05	1.74903e-05	9.93052e-07	52.6991	1e-18	1e-18	6.99988e-07	1e-18	1.99997e-05	1e-18	2.04637e-05	4.59254e-05	0.0170704	2.11885e-06	1.59819e-06	0.266967	0.590005	2.61946e-05	0.0440078	0.000280414	0.00029096	0.00029096	0.00029096	8.14687e-06	0.00029096	0.000756495	4.65536e-05	4.65536e-05	4.65536e-05	0.00029096	0.00029096	0.00029096	0.00029096	8.14687e-06	0.00029096	8.14687e-06	0.000139776	0.000116384	0	0	0
546	545	6.20652e-05	1e-18	1e-18	28.8995	9.52674e-05	9.99983e-08	0.0180997	2.83742e-05	1.74903e-05	9.93052e-07	52.6991	1e-18	1e-18	6.99988e-07	1e-18	1.99997e-05	1e-18	2.04821e-05	4.59953e-05	0.0170704	2.11885e-06	1.59819e-06	0.266967	0.590005	2.61946e-05	0.0440078	0.00028039	0.000290948	0.000290948	0.000290948	8.14654e-06	0.000290948	0.000756464	4.65516e-05	4.65516e-05	4.65516e-05	0.000290948	0.000290948	0.000290948	0.000290948	8.14654e-06	0.000290948	8.14654e-06	0.000139826	0.000116379	0	0	0
547	546	6.20652e-05	1e-18	1e-18	28.8995	9.52564e-05	9.99983e-08	0.0180997	2.83742e-05	1.74903e-05	9.93052e-07	52.6991	1e-18	1e-18	6.99988e-07	1e-18	1.99997e-05	1e-18	2.05006e-05	4.60653e-05	0.0170704	2.11885e-06	1.59819e-06	0.266967	0.590005	2.61947e-05	0.0440078	0.000280366	0.000290936	0.000290936	0.000290936	8.1462e-06	0.000290936	0.000756433	4.65497e-05	4.65497e-05	4.65497e-05	0.000290936	0.000290936	0.000290936	0.000290936	8.1462e-06	0.000290936	8.1462e-06	0.000139875	0.000116374	0	0	0
548	547	6.20652e-05	1e-18	1e-18	28.8995	9.52454e-05	9.99983e-08	0.0180997	2.83742e-05	1.74903e-05	9.93052e-07	52.6991	1e-18	1e-18	6.99988e-07	1e-18	1.99997e-05	1e-18	2.0519e-05	4.61352e-05	0.0170704	2.11885e-06	1.59819e-06	0.266967	0.590005	2.61947e-05	0.0440079	0.000280343	0.000290924	0.000290924	0.000290924	8.14587e-06	0.000290924	0.000756402	4.65478e-05	4.65478e-05	4.65478e-05	0.000290924	0.000290924	0.000290924	0.000290924	8.14587e-06	0.000290924	8.14587e-06	0.000139925	0.00011637	0	0	0
549	548	6.20652e-05	1e-18	1e-18	28.8995	9.52344e-05	9.99983e-08	0.0180997	2.83742e-05	1.74903e-05	9.93052e-07	52.6991	1e-18	1e-18	6.99988e-07	1e-18	1.99997e-05	1e-18	2.05374e-05	4.62051e-05	0.0170704	2.11885e-06	1.59819e-06	0.266966	0.590005	2.61948e-05	0.0440079	0.000280319	0.000290912	0.000290912	0.000290912	8.14553e-06	0.000290912	0.000756371	4.65459e-05	4.65459e-05	4.65459e-05	0.000290912	0.000290912	0.000290912	0.000290912	8.14553e-06	0.000290912	8.14553e-06	0.000139974	0.000116365	0	0	0
550	549	6.20652e-05	1e-18	1e-18	28.8995	9.52234e-05	9.99983e-08	0.0180997	2.83742e-05	1.74903e-05	9.93052e-07	52.6991	1e-18	1e-18	6.99988e-07	1e-18	1.99997e-05	1e-18	2.05559e-05	4.6275e-05	0.0170704	2.11885e-06	1.59819e-06	0.266966	0.590005	2.61949e-05	0.0440079	0.000280295	0.0002909	0.0002909	0.0002909	8.14519e-06	0.0002909	0.00075634	4.6544e-05	4.6544e-05	4.6544e-05	0.0002909	0.0002909	0.0002909	0.0002909	8.14519e-06	0.0002909	8.14519e-06	0.000140023	0.00011636	0	0	0
551	550	6.20652e-05	1e-18	1e-18	28.8995	9.52123e-05	9.99983e-08	0.0180997	2.83742e-05	1.74903e-05	9.93052e-07	52.6991	1e-18	1e-18	6.99988e-07	1e-18	1.99997e-05	1e-18	2.05743e-05	4.63449e-05	0.0170704	2.11885e-06	1.59819e-06	0.266966	0.590005	2.61949e-05	0.0440079	0.000280271	0.000290888	0.000290888	0.000290888	8.14486e-06	0.000290888	0.000756308	4.65421e-05	4.65421e-05	4.65421e-05	0.000290888	0.000290888	0.000290888	0.000290888	8.14486e-06	0.000290888	8.14486e-06	0.000140073	0.000116355	0	0	0
552	551	6.20652e-05	1e-18	1e-18	28.8995	9.52013e-05	9.99983e-08	0.0180997	2.83742e-05	1.74903e-05	9.93052e-07	52.6991	1e-18	1e-18	6.99988e-07	1e-18	1.99997e-05	1e-18	2.05927e-05	4.64149e-05	0.0170704	2.11885e-06	1.59819e-06	0.266966	0.590005	2.6195e-05	0.0440079	0.000280247	0.000290876	0.000290876	0.000290876	8.14452e-06	0.000290876	0.000756277	4.65401e-05	4.65401e-05	4.65401e-05	0.000290876	0.000290876	0.000290876	0.000290876	8.14452e-06	0.000290876	8.14452e-06	0.000140122	0.00011635	0	0	0
553	552	6.20652e-05	1e-18	1e-18	28.8995	9.51903e-05	9.99983e-08	0.0180997	2.83742e-05	1.74903e-05	9.93052e-07	52.6991	1e-18	1e-18	6.99988e-07	1e-18	1.99997e-05	1e-18	2.06111e-05	4.64848e-05	0.0170704	2.11885e-06	1.59819e-06	0.266966	0.590005	2.61951e-05	0.0440079	0.000280223	0.000290864	0.000290864	0.000290864	8.14419e-06	0.000290864	0.000756246	4.65382e-05	4.65382e-05	4.65382e-05	0.000290864	0.000290864	0.000290864	0.000290864	8.14419e-06	0.000290864	8.14419e-06	0.000140171	0.000116346	0	0	0
554	553	6.20652e-05	1e-18	1e-18	28.8995	9.51793e-05	9.99983e-08	0.0180997	2.83742e-05	1.74903e-05	9.93052e-07	52.6991	1e-18	1e-18	6.99988e-07	1e-18	1.99997e-05	1e-18	2.06296e-05	4.65547e-05	0.0170704	2.11885e-06	1.59819e-06	0.266966	0.590005	2.61951e-05	0.044008	0.0002802	0.000290852	0.000290852	0.000290852	8.14385e-06	0.000290852	0.000756215	4.65363e-05	4.65363e-05	4.65363e-05	0.000290852	0.000290852	0.000290852	0.000290852	8.14385e-06	0.000290852	8.14385e-06	0.000140221	0.000116341	0	0	0
555	554	6.20652e-05	1e-18	1e-18	28.8995	9.51683e-05	9.99983e-08	0.0180997	2.83742e-05	1.74903e-05	9.93052e-07	52.6991	1e-18	1e-18	6.99988e-07	1e-18	1.99997e-05	1e-18	2.0648e-05	4.66246e-05	0.0170704	2.11885e-06	1.59819e-06	0.266966	0.590005	2.61952e-05	0.044008	0.000280176	0.00029084	0.00029084	0.00029084	8.14352e-06	0.00029084	0.000756184	4.65344e-05	4.65344e-05	4.65344e-05	0.00029084	0.00029084	0.00029084	0.00029084	8.14352e-06	0.00029084	8.14352e-06	0.00014027	0.000116336	0	0	0
556	555	6.20652e-05	1e-18	1e-18	28.8995	9.51572e-05	9.99983e-08	0.0180997	2.83742e-05	1.74903e-05	9.93052e-07	52.6991	1e-18	1e-18	6.99988e-07	1e-18	1.99997e-05	1e-18	2.06664e-05	4.66945e-05	0.0170704	2.11885e-06	1.59819e-06	0.266966	0.590005	2.61953e-05	0.044008	0.000280152	0.000290828	0.000290828	0.000290828	8.14318e-06	0.000290828	0.000756152	4.65325e-05	4.65325e-05	4.65325e-05	0.000290828	0.000290828	0.000290828	0.000290828	8.14318e-06	0.000290828	8.14318e-06	0.000140319	0.000116331	0	0	0
557	556	6.20652e-05	1e-18	1e-18	28.8995	9.51462e-05	9.99983e-08	0.0180997	2.83742e-05	1.74903e-05	9.93052e-07	52.6991	1e-18	1e-18	6.99988e-07	1e-18	1.99997e-05	1e-18	2.06848e-05	4.67644e-05	0.0170704	2.11885e-06	1.59819e-06	0.266966	0.590005	2.61953e-05	0.044008	0.000280128	0.000290816	0.000290816	0.000290816	8.14284e-06	0.000290816	0.000756121	4.65305e-05	4.65305e-05	4.65305e-05	0.000290816	0.000290816	0.000290816	0.000290816	8.14284e-06	0.000290816	8.14284e-06	0.000140368	0.000116326	0	0	0
558	557	6.20652e-05	1e-18	1e-18	28.8995	9.51352e-05	9.99983e-08	0.0180997	2.83742e-05	1.74903e-05	9.93052e-07	52.6991	1e-18	1e-18	6.99988e-07	1e-18	1.99997e-05	1e-18	2.07033e-05	4.68343e-05	0.0170704	2.11885e-06	1.59819e-06	0.266966	0.590005	2.61954e-05	0.044008	0.000280104	0.000290804	0.000290804	0.000290804	8.14251e-06	0.000290804	0.00075609	4.65286e-05	4.65286e-05	4.65286e-05	0.000290804	0.000290804	0.000290804	0.000290804	8.14251e-06	0.000290804	8.14251e-06	0.000140418	0.000116322	0	0	0
559	558	6.20652e-05	1e-18	1e-18	28.8995	9.51242e-05	9.99983e-08	0.0180997	2.83742e-05	1.74903e-05	9.93052e-07	52.6991	1e-18	1e-18	6.99988e-07	1e-18	1.99997e-05	1e-18	2.07217e-05	4.69042e-05	0.0170704	2.11885e-06	1.59819e-06	0.266966	0.590005	2.61955e-05	0.044008	0.000280081	0.000290792	0.000290792	0.000290792	8.14217e-06	0.000290792	0.000756059	4.65267e-05	4.65267e-05	4.65267e-05	0.000290792	0.000290792	0.000290792	0.000290792	8.14217e-06	0.000290792	8.14217e-06	0.000140467	0.000116317	0	0	0
560	559	6.20652e-05	1e-18	1e-18	28.8995	9.51132e-05	9.99983e-08	0.0180997	2.83742e-05	1.74903e-05	9.93052e-07	52.6991	1e-18	1e-18	6.99988e-07	1e-18	1.99997e-05	1e-18	2.07401e-05	4.69741e-05	0.0170704	2.11885e-06	1.59819e-06	0.266966	0.590005	2.61955e-05	0.0440081	0.000280057	0.00029078	0.00029078	0.00029078	8.14184e-06	0.00029078	0.000756028	4.65248e-05	4.65248e-05	4.65248e-05	0.00029078	0.00029078	0.00029078	0.00029078	8.14184e-06	0.00029078	8.14184e-06	0.000140516	0.000116312	0	0	0
561	560	6.20652e-05	1e-18	1e-18	28.8995	9.51021e-05	9.99983e-08	0.0180997	2.83742e-05	1.74903e-05	9.93052e-07	52.6991	1e-18	1e-18	6.99988e-07	1e-18	1.99997e-05	1e-18	2.07585e-05	4.70441e-05	0.0170704	2.11885e-06	1.59819e-06	0.266966	0.590005	2.61956e-05	0.0440081	0.000280033	0.000290768	0.000290768	0.000290768	8.1415e-06	0.000290768	0.000755997	4.65229e-05	4.65229e-05	4.65229e-05	0.000290768	0.000290768	0.000290768	0.000290768	8.1415e-06	0.000290768	8.1415e-06	0.000140566	0.000116307	0	0	0
562	561	6.20652e-05	1e-18	1e-18	28.8995	9.50911e-05	9.99983e-08	0.0180997	2.83742e-05	1.74903e-05	9.93052e-07	52.6991	1e-18	1e-18	6.99988e-07	1e-18	1.99997e-05	1e-18	2.0777e-05	4.7114e-05	0.0170704	2.11885e-06	1.59819e-06	0.266966	0.590005	2.61957e-05	0.0440081	0.000280009	0.000290756	0.000290756	0.000290756	8.14117e-06	0.000290756	0.000755965	4.65209e-05	4.65209e-05	4.65209e-05	0.000290756	0.000290756	0.000290756	0.000290756	8.14117e-06	0.000290756	8.14117e-06	0.000140615	0.000116302	0	0	0
563	562	6.20652e-05	1e-18	1e-18	28.8995	9.50801e-05	9.99983e-08	0.0180997	2.83742e-05	1.74903e-05	9.93052e-07	52.6991	1e-18	1e-18	6.99988e-07	1e-18	1.99997e-05	1e-18	2.07954e-05	4.71839e-05	0.0170704	2.11885e-06	1.59819e-06	0.266966	0.590005	2.61957e-05	0.0440081	0.000279985	0.000290744	0.000290744	0.000290744	8.14083e-06	0.000290744	0.000755934	4.6519e-05	4.6519e-05	4.6519e-05	0.000290744	0.000290744	0.000290744	0.000290744	8.14083e-06	0.000290744	8.14083e-06	0.000140664	0.000116298	0	0	0
564	563	6.20652e-05	1e-18	1e-18	28.8995	9.50691e-05	9.99983e-08	0.0180997	2.83742e-05	1.74903e-05	9.93052e-07	52.6991	1e-18	1e-18	6.99988e-07	1e-18	1.99997e-05	1e-18	2.08138e-05	4.72538e-05	0.0170704	2.11885e-06	1.59819e-06	0.266965	0.590005	2.61958e-05	0.0440081	0.000279961	0.000290732	0.000290732	0.000290732	8.14049e-06	0.000290732	0.000755903	4.65171e-05	4.65171e-05	4.65171e-05	0.000290732	0.000290732	0.000290732	0.000290732	8.14049e-06	0.000290732	8.14049e-06	0.000140714	0.000116293	0	0	0
565	564	6.20652e-05	1e-18	1e-18	28.8995	9.50581e-05	9.99983e-08	0.0180997	2.83742e-05	1.74903e-05	9.93052e-07	52.6991	1e-18	1e-18	6.99988e-07	1e-18	1.99997e-05	1e-18	2.08322e-05	4.73237e-05	0.0170704	2.11885e-06	1.59819e-06	0.266965	0.590005	2.61959e-05	0.0440081	0.000279938	0.00029072	0.00029072	0.00029072	8.14016e-06	0.00029072	0.000755872	4.65152e-05	4.65152e-05	4.65152e-05	0.00029072	0.00029072	0.00029072	0.00029072	8.14016e-06	0.00029072	8.14016e-06	0.000140763	0.000116288	0	0	0
566	565	6.20652e-05	1e-18	1e-18	28.8995	9.50471e-05	9.99983e-08	0.0180997	2.83742e-05	1.74903e-05	9.93052e-07	52.6991	1e-18	1e-18	6.99988e-07	1e-18	1.99997e-05	1e-18	2.08507e-05	4.73936e-05	0.0170704	2.11885e-06	1.59819e-06	0.266965	0.590005	2.61959e-05	0.0440081	0.000279914	0.000290708	0.000290708	0.000290708	8.13982e-06	0.000290708	0.000755841	4.65133e-05	4.65133e-05	4.65133e-05	0.000290708	0.000290708	0.000290708	0.000290708	8.13982e-06	0.000290708	8.13982e-06	0.000140812	0.000116283	0	0	0
567	566	6.20652e-05	1e-18	1e-18	28.8995	9.5036e-05	9.99983e-08	0.0180997	2.83742e-05	1.74903e-05	9.93052e-07	52.6991	1e-18	1e-18	6.99988e-07	1e-18	1.99997e-05	1e-18	2.08691e-05	4.74634e-05	0.0170704	2.11885e-06	1.59819e-06	0.266965	0.590005	2.6196e-05	0.0440082	0.00027989	0.000290696	0.000290696	0.000290696	8.13949e-06	0.000290696	0.00075581	4.65114e-05	4.65114e-05	4.65114e-05	0.000290696	0.000290696	0.000290696	0.000290696	8.13949e-06	0.000290696	8.13949e-06	0.000140861	0.000116278	0	0	0
568	567	6.20652e-05	1e-18	1e-18	28.8995	9.5025e-05	9.99983e-08	0.0180997	2.83742e-05	1.74903e-05	9.93052e-07	52.6991	1e-18	1e-18	6.99988e-07	1e-18	1.99997e-05	1e-18	2.08875e-05	4.75333e-05	0.0170704	2.11885e-06	1.59819e-06	0.266965	0.590005	2.6196e-05	0.0440082	0.000279866	0.000290684	0.000290684	0.000290684	8.13915e-06	0.000290684	0.000755778	4.65094e-05	4.65094e-05	4.65094e-05	0.000290684	0.000290684	0.000290684	0.000290684	8.13915e-06	0.000290684	8.13915e-06	0.000140911	0.000116274	0	0	0
569	568	6.20652e-05	1e-18	1e-18	28.8995	9.5014e-05	9.99983e-08	0.0180997	2.83742e-05	1.74903e-05	9.93052e-07	52.6991	1e-18	1e-18	6.99988e-07	1e-18	1.99997e-05	1e-18	2.09059e-05	4.76032e-05	0.0170704	2.11885e-06	1.59819e-06	0.266965	0.590005	2.61961e-05	0.0440082	0.000279842	0.000290672	0.000290672	0.000290672	8.13882e-06	0.000290672	0.000755747	4.65075e-05	4.65075e-05	4.65075e-05	0.000290672	0.000290672	0.000290672	0.000290672	8.13882e-06	0.000290672	8.13882e-06	0.00014096	0.000116269	0	0	0
570	569	6.20652e-05	1e-18	1e-18	28.8995	9.5003e-05	9.99983e-08	0.0180997	2.83742e-05	1.74903e-05	9.93052e-07	52.6991	1e-18	1e-18	6.99988e-07	1e-18	1.99997e-05	1e-18	2.09244e-05	4.76731e-05	0.0170704	2.11885e-06	1.59819e-06	0.266965	0.590005	2.61962e-05	0.0440082	0.000279819	0.00029066	0.00029066	0.00029066	8.13848e-06	0.00029066	0.000755716	4.65056e-05	4.65056e-05	4.65056e-05	0.00029066	0.00029066	0.00029066	0.00029066	8.13848e-06	0.00029066	8.13848e-06	0.000141009	0.000116264	0	0	0
571	570	6.20652e-05	1e-18	1e-18	28.8995	9.4992e-05	9.99983e-08	0.0180997	2.83742e-05	1.74903e-05	9.93052e-07	52.6991	1e-18	1e-18	6.99988e-07	1e-18	1.99997e-05	1e-18	2.09428e-05	4.7743e-05	0.0170704	2.11885e-06	1.59819e-06	0.266965	0.590005	2.61962e-05	0.0440082	0.000279795	0.000290648	0.000290648	0.000290648	8.13815e-06	0.000290648	0.000755685	4.65037e-05	4.65037e-05	4.65037e-05	0.000290648	0.000290648	0.000290648	0.000290648	8.13815e-06	0.000290648	8.13815e-06	0.000141058	0.000116259	0	0	0
572	571	6.20652e-05	1e-18	1e-18	28.8995	9.4981e-05	9.99983e-08	0.0180997	2.83742e-05	1.74903e-05	9.93052e-07	52.6991	1e-18	1e-18	6.99988e-07	1e-18	1.99997e-05	1e-18	2.09612e-05	4.78129e-05	0.0170704	2.11885e-06	1.59819e-06	0.266965	0.590005	2.61963e-05	0.0440082	0.000279771	0.000290636	0.000290636	0.000290636	8.13781e-06	0.000290636	0.000755654	4.65018e-05	4.65018e-05	4.65018e-05	0.000290636	0.000290636	0.000290636	0.000290636	8.13781e-06	0.000290636	8.13781e-06	0.000141108	0.000116254	0	0	0
573	572	6.20652e-05	1e-18	1e-18	28.8995	9.497e-05	9.99983e-08	0.0180997	2.83742e-05	1.74903e-05	9.93052e-07	52.6991	1e-18	1e-18	6.99988e-07	1e-18	1.99997e-05	1e-18	2.09796e-05	4.78828e-05	0.0170704	2.11885e-06	1.59819e-06	0.266965	0.590005	2.61964e-05	0.0440083	0.000279747	0.000290624	0.000290624	0.000290624	8.13748e-06	0.000290624	0.000755623	4.64999e-05	4.64999e-05	4.64999e-05	0.000290624	0.000290624	0.000290624	0.000290624	8.13748e-06	0.000290624	8.13748e-06	0.000141157	0.00011625	0	0	0
574	573	6.20652e-05	1e-18	1e-18	28.8995	9.49589e-05	9.99983e-08	0.0180997	2.83742e-05	1.74903e-05	9.93052e-07	52.6991	1e-18	1e-18	6.99988e-07	1e-18	1.99997e-05	1e-18	2.09981e-05	4.79527e-05	0.0170704	2.11885e-06	1.59819e-06	0.266965	0.590005	2.61964e-05	0.0440083	0.000279723	0.000290612	0.000290612	0.000290612	8.13714e-06	0.000290612	0.000755592	4.64979e-05	4.64979e-05	4.64979e-05	0.000290612	0.000290612	0.000290612	0.000290612	8.13714e-06	0.000290612	8.13714e-06	0.000141206	0.000116245	0	0	0
575	574	6.20652e-05	1e-18	1e-18	28.8995	9.49479e-05	9.99983e-08	0.0180997	2.83742e-05	1.74903e-05	9.93052e-07	52.6991	1e-18	1e-18	6.99988e-07	1e-18	1.99997e-05	1e-18	2.10165e-05	4.80226e-05	0.0170704	2.11885e-06	1.59819e-06	0.266965	0.590005	2.61965e-05	0.0440083	0.000279699	0.0002906	0.0002906	0.0002906	8.1368e-06	0.0002906	0.00075556	4.6496e-05	4.6496e-05	4.6496e-05	0.0002906	0.0002906	0.0002906	0.0002906	8.1368e-06	0.0002906	8.1368e-06	0.000141255	0.00011624	0	0	0
576	575	6.20652e-05	1e-18	1e-18	28.8995	9.49369e-05	9.99983e-08	0.0180997	2.83742e-05	1.74903e-05	9.93052e-07	52.6991	1e-18	1e-18	6.99988e-07	1e-18	1.99997e-05	1e-18	2.10349e-05	4.80924e-05	0.0170704	2.11885e-06	1.59819e-06	0.266965	0.590005	2.61966e-05	0.0440083	0.000279676	0.000290588	0.000290588	0.000290588	8.13647e-06	0.000290588	0.000755529	4.64941e-05	4.64941e-05	4.64941e-05	0.000290588	0.000290588	0.000290588	0.000290588	8.13647e-06	0.000290588	8.13647e-06	0.000141305	0.000116235	0	0	0
577	576	6.20652e-05	1e-18	1e-18	28.8995	9.49259e-05	9.99983e-08	0.0180997	2.83742e-05	1.74903e-05	9.93052e-07	52.6991	1e-18	1e-18	6.99988e-07	1e-18	1.99997e-05	1e-18	2.10533e-05	4.81623e-05	0.0170704	2.11885e-06	1.59819e-06	0.266965	0.590005	2.61966e-05	0.0440083	0.000279652	0.000290576	0.000290576	0.000290576	8.13613e-06	0.000290576	0.000755498	4.64922e-05	4.64922e-05	4.64922e-05	0.000290576	0.000290576	0.000290576	0.000290576	8.13613e-06	0.000290576	8.13613e-06	0.000141354	0.00011623	0	0	0
578	577	6.20652e-05	1e-18	1e-18	28.8995	9.49149e-05	9.99983e-08	0.0180997	2.83742e-05	1.74903e-05	9.93052e-07	52.6991	1e-18	1e-18	6.99988e-07	1e-18	1.99997e-05	1e-18	2.10717e-05	4.82322e-05	0.0170704	2.11885e-06	1.59819e-06	0.266965	0.590005	2.61967e-05	0.0440083	0.000279628	0.000290564	0.000290564	0.000290564	8.1358e-06	0.000290564	0.000755467	4.64903e-05	4.64903e-05	4.64903e-05	0.000290564	0.000290564	0.000290564	0.000290564	8.1358e-06	0.000290564	8.1358e-06	0.000141403	0.000116226	0	0	0
579	578	6.20652e-05	1e-18	1e-18	28.8995	9.49039e-05	9.99983e-08	0.0180997	2.83742e-05	1.74903e-05	9.93052e-07	52.6991	1e-18	1e-18	6.99988e-07	1e-18	1.99997e-05	1e-18	2.10902e-05	4.83021e-05	0.0170704	2.11885e-06	1.59819e-06	0.266964	0.590005	2.61967e-05	0.0440083	0.000279604	0.000290552	0.000290552	0.000290552	8.13546e-06	0.000290552	0.000755436	4.64884e-05	4.64884e-05	4.64884e-05	0.000290552	0.000290552	0.000290552	0.000290552	8.13546e-06	0.000290552	8.13546e-06	0.000141452	0.000116221	0	0	0
580	579	6.20652e-05	1e-18	1e-18	28.8995	9.48929e-05	9.99983e-08	0.0180997	2.83742e-05	1.74903e-05	9.93052e-07	52.6991	1e-18	1e-18	6.99988e-07	1e-18	1.99997e-05	1e-18	2.11086e-05	4.83719e-05	0.0170704	2.11885e-06	1.59819e-06	0.266964	0.590005	2.61968e-05	0.0440084	0.00027958	0.00029054	0.00029054	0.00029054	8.13513e-06	0.00029054	0.000755405	4.64864e-05	4.64864e-05	4.64864e-05	0.00029054	0.00029054	0.00029054	0.00029054	8.13513e-06	0.00029054	8.13513e-06	0.000141502	0.000116216	0	0	0
581	580	6.20652e-05	1e-18	1e-18	28.8995	9.48819e-05	9.99983e-08	0.0180997	2.83742e-05	1.74903e-05	9.93052e-07	52.6991	1e-18	1e-18	6.99988e-07	1e-18	1.99997e-05	1e-18	2.1127e-05	4.84418e-05	0.0170704	2.11885e-06	1.59819e-06	0.266964	0.590005	2.61969e-05	0.0440084	0.000279557	0.000290528	0.000290528	0.000290528	8.13479e-06	0.000290528	0.000755374	4.64845e-05	4.64845e-05	4.64845e-05	0.000290528	0.000290528	0.000290528	0.000290528	8.13479e-06	0.000290528	8.13479e-06	0.000141551	0.000116211	0	0	0
582	581	6.20652e-05	1e-18	1e-18	28.8995	9.48708e-05	9.99983e-08	0.0180997	2.83742e-05	1.74903e-05	9.93052e-07	52.6991	1e-18	1e-18	6.99988e-07	1e-18	1.99997e-05	1e-18	2.11454e-05	4.85117e-05	0.0170704	2.11885e-06	1.59819e-06	0.266964	0.590005	2.61969e-05	0.0440084	0.000279533	0.000290516	0.000290516	0.000290516	8.13446e-06	0.000290516	0.000755342	4.64826e-05	4.64826e-05	4.64826e-05	0.000290516	0.000290516	0.000290516	0.000290516	8.13446e-06	0.000290516	8.13446e-06	0.0001416	0.000116207	0	0	0
583	582	6.20652e-05	1e-18	1e-18	28.8995	9.48598e-05	9.99983e-08	0.0180997	2.83742e-05	1.74903e-05	9.93052e-07	52.6991	1e-18	1e-18	6.99988e-07	1e-18	1.99997e-05	1e-18	2.11638e-05	4.85816e-05	0.0170704	2.11885e-06	1.59819e-06	0.266964	0.590005	2.6197e-05	0.0440084	0.000279509	0.000290504	0.000290504	0.000290504	8.13412e-06	0.000290504	0.000755311	4.64807e-05	4.64807e-05	4.64807e-05	0.000290504	0.000290504	0.000290504	0.000290504	8.13412e-06	0.000290504	8.13412e-06	0.000141649	0.000116202	0	0	0
584	583	6.20652e-05	1e-18	1e-18	28.8995	9.48488e-05	9.99983e-08	0.0180997	2.83742e-05	1.74903e-05	9.93052e-07	52.6991	1e-18	1e-18	6.99988e-07	1e-18	1.99997e-05	1e-18	2.11823e-05	4.86514e-05	0.0170704	2.11885e-06	1.59819e-06	0.266964	0.590005	2.61971e-05	0.0440084	0.000279485	0.000290492	0.000290492	0.000290492	8.13379e-06	0.000290492	0.00075528	4.64788e-05	4.64788e-05	4.64788e-05	0.000290492	0.000290492	0.000290492	0.000290492	8.13379e-06	0.000290492	8.13379e-06	0.000141698	0.000116197	0	0	0
585	584	6.20652e-05	1e-18	1e-18	28.8995	9.48378e-05	9.99983e-08	0.0180997	2.83742e-05	1.74903e-05	9.93052e-07	52.6991	1e-18	1e-18	6.99988e-07	1e-18	1.99997e-05	1e-18	2.12007e-05	4.87213e-05	0.0170704	2.11885e-06	1.59819e-06	0.266964	0.590005	2.61971e-05	0.0440084	0.000279461	0.00029048	0.00029048	0.00029048	8.13345e-06	0.00029048	0.000755249	4.64769e-05	4.64769e-05	4.64769e-05	0.00029048	0.00029048	0.00029048	0.00029048	8.13345e-06	0.00029048	8.13345e-06	0.000141748	0.000116192	0	0	0
586	585	6.20652e-05	1e-18	1e-18	28.8995	9.48268e-05	9.99983e-08	0.0180997	2.83742e-05	1.74903e-05	9.93052e-07	52.6991	1e-18	1e-18	6.99988e-07	1e-18	1.99997e-05	1e-18	2.12191e-05	4.87912e-05	0.0170704	2.11885e-06	1.59819e-06	0.266964	0.590005	2.61972e-05	0.0440085	0.000279438	0.000290468	0.000290468	0.000290468	8.13312e-06	0.000290468	0.000755218	4.64749e-05	4.64749e-05	4.64749e-05	0.000290468	0.000290468	0.000290468	0.000290468	8.13312e-06	0.000290468	8.13312e-06	0.000141797	0.000116187	0	0	0
587	586	6.20652e-05	1e-18	1e-18	28.8995	9.48158e-05	9.99983e-08	0.0180997	2.83742e-05	1.74903e-05	9.93052e-07	52.6991	1e-18	1e-18	6.99988e-07	1e-18	1.99997e-05	1e-18	2.12375e-05	4.8861e-05	0.0170704	2.11885e-06	1.59819e-06	0.266964	0.590005	2.61973e-05	0.0440085	0.000279414	0.000290456	0.000290456	0.000290456	8.13278e-06	0.000290456	0.000755187	4.6473e-05	4.6473e-05	4.6473e-05	0.000290456	0.000290456	0.000290456	0.000290456	8.13278e-06	0.000290456	8.13278e-06	0.000141846	0.000116183	0	0	0
588	587	6.20652e-05	1e-18	1e-18	28.8995	9.48048e-05	9.99983e-08	0.0180997	2.83742e-05	1.74903e-05	9.93052e-07	52.6991	1e-18	1e-18	6.99988e-07	1e-18	1.99997e-05	1e-18	2.12559e-05	4.89309e-05	0.0170704	2.11885e-06	1.59819e-06	0.266964	0.590005	2.61973e-05	0.0440085	0.00027939	0.000290444	0.000290444	0.000290444	8.13244e-06	0.000290444	0.000755156	4.64711e-05	4.64711e-05	4.64711e-05	0.000290444	0.000290444	0.000290444	0.000290444	8.13244e-06	0.000290444	8.13244e-06	0.000141895	0.000116178	0	0	0
589	588	6.20652e-05	1e-18	1e-18	28.8995	9.47938e-05	9.99983e-08	0.0180997	2.83742e-05	1.74903e-05	9.93052e-07	52.6991	1e-18	1e-18	6.99988e-07	1e-18	1.99997e-05	1e-18	2.12744e-05	4.90008e-05	0.0170704	2.11885e-06	1.59819e-06	0.266964	0.590005	2.61974e-05	0.0440085	0.000279366	0.000290432	0.000290432	0.000290432	8.13211e-06	0.000290432	0.000755124	4.64692e-05	4.64692e-05	4.64692e-05	0.000290432	0.000290432	0.000290432	0.000290432	8.13211e-06	0.000290432	8.13211e-06	0.000141944	0.000116173	0	0	0
590	589	6.20652e-05	1e-18	1e-18	28.8995	9.47828e-05	9.99983e-08	0.0180997	2.83742e-05	1.74903e-05	9.93052e-07	52.6991	1e-18	1e-18	6.99988e-07	1e-18	1.99997e-05	1e-18	2.12928e-05	4.90706e-05	0.0170704	2.11885e-06	1.59819e-06	0.266964	0.590005	2.61974e-05	0.0440085	0.000279342	0.000290421	0.000290421	0.000290421	8.13177e-06	0.000290421	0.000755093	4.64673e-05	4.64673e-05	4.64673e-05	0.000290421	0.000290421	0.000290421	0.000290421	8.13177e-06	0.000290421	8.13177e-06	0.000141994	0.000116168	0	0	0
591	590	6.20652e-05	1e-18	1e-18	28.8995	9.47718e-05	9.99983e-08	0.0180997	2.83742e-05	1.74903e-05	9.93052e-07	52.6991	1e-18	1e-18	6.99988e-07	1e-18	1.99997e-05	1e-18	2.13112e-05	4.91405e-05	0.0170704	2.11885e-06	1.59819e-06	0.266964	0.590005	2.61975e-05	0.0440085	0.000279319	0.000290409	0.000290409	0.000290409	8.13144e-06	0.000290409	0.000755062	4.64654e-05	4.64654e-05	4.64654e-05	0.000290409	0.000290409	0.000290409	0.000290409	8.13144e-06	0.000290409	8.13144e-06	0.000142043	0.000116163	0	0	0
592	591	6.20652e-05	1e-18	1e-18	28.8995	9.47608e-05	9.99983e-08	0.0180997	2.83742e-05	1.74903e-05	9.93052e-07	52.6991	1e-18	1e-18	6.99988e-07	1e-18	1.99997e-05	1e-18	2.13296e-05	4.92103e-05	0.0170704	2.11885e-06	1.59819e-06	0.266964	0.590005	2.61976e-05	0.0440086	0.000279295	0.000290397	0.000290397	0.000290397	8.1311e-06	0.000290397	0.000755031	4.64634e-05	4.64634e-05	4.64634e-05	0.000290397	0.000290397	0.000290397	0.000290397	8.1311e-06	0.000290397	8.1311e-06	0.000142092	0.000116159	0	0	0
593	592	6.20652e-05	1e-18	1e-18	28.8995	9.47498e-05	9.99983e-08	0.0180997	2.83742e-05	1.74903e-05	9.93052e-07	52.6991	1e-18	1e-18	6.99988e-07	1e-18	1.99997e-05	1e-18	2.1348e-05	4.92802e-05	0.0170704	2.11885e-06	1.59819e-06	0.266963	0.590005	2.61976e-05	0.0440086	0.000279271	0.000290385	0.000290385	0.000290385	8.13077e-06	0.000290385	0.000755	4.64615e-05	4.64615e-05	4.64615e-05	0.000290385	0.000290385	0.000290385	0.000290385	8.13077e-06	0.000290385	8.13077e-06	0.000142141	0.000116154	0	0	0
594	593	6.20652e-05	1e-18	1e-18	28.8995	9.47387e-05	9.99983e-08	0.0180997	2.83742e-05	1.74903e-05	9.93052e-07	52.6991	1e-18	1e-18	6.99988e-07	1e-18	1.99997e-05	1e-18	2.13665e-05	4.935e-05	0.0170704	2.11885e-06	1.59819e-06	0.266963	0.590005	2.61977e-05	0.0440086	0.000279247	0.000290373	0.000290373	0.000290373	8.13043e-06	0.000290373	0.000754969	4.64596e-05	4.64596e-05	4.64596e-05	0.000290373	0.000290373	0.000290373	0.000290373	8.13043e-06	0.000290373	8.13043e-06	0.00014219	0.000116149	0	0	0
595	594	6.20652e-05	1e-18	1e-18	28.8995	9.47277e-05	9.99983e-08	0.0180997	2.83742e-05	1.74903e-05	9.93052e-07	52.6991	1e-18	1e-18	6.99988e-07	1e-18	1.99997e-05	1e-18	2.13849e-05	4.94199e-05	0.0170704	2.11885e-06	1.59819e-06	0.266963	0.590005	2.61978e-05	0.0440086	0.000279223	0.000290361	0.000290361	0.000290361	8.1301e-06	0.000290361	0.000754938	4.64577e-05	4.64577e-05	4.64577e-05	0.000290361	0.000290361	0.000290361	0.000290361	8.1301e-06	0.000290361	8.1301e-06	0.000142239	0.000116144	0	0	0
596	595	6.20652e-05	1e-18	1e-18	28.8995	9.47167e-05	9.99983e-08	0.0180997	2.83742e-05	1.74903e-05	9.93052e-07	52.6991	1e-18	1e-18	6.99988e-07	1e-18	1.99997e-05	1e-18	2.14033e-05	4.94898e-05	0.0170704	2.11885e-06	1.59819e-06	0.266963	0.590005	2.61978e-05	0.0440086	0.0002792	0.000290349	0.000290349	0.000290349	8.12976e-06	0.000290349	0.000754907	4.64558e-05	4.64558e-05	4.64558e-05	0.000290349	0.000290349	0.000290349	0.000290349	8.12976e-06	0.000290349	8.12976e-06	0.000142289	0.000116139	0	0	0
597	596	6.20652e-05	1e-18	1e-18	28.8995	9.47057e-05	9.99983e-08	0.0180997	2.83742e-05	1.74903e-05	9.93052e-07	52.6991	1e-18	1e-18	6.99988e-07	1e-18	1.99997e-05	1e-18	2.14217e-05	4.95596e-05	0.0170704	2.11885e-06	1.59819e-06	0.266963	0.590005	2.61979e-05	0.0440086	0.000279176	0.000290337	0.000290337	0.000290337	8.12943e-06	0.000290337	0.000754875	4.64539e-05	4.64539e-05	4.64539e-05	0.000290337	0.000290337	0.000290337	0.000290337	8.12943e-06	0.000290337	8.12943e-06	0.000142338	0.000116135	0	0	0
598	597	6.20652e-05	1e-18	1e-18	28.8995	9.46947e-05	9.99983e-08	0.0180997	2.83742e-05	1.74903e-05	9.93052e-07	52.6991	1e-18	1e-18	6.99988e-07	1e-18	1.99997e-05	1e-18	2.14401e-05	4.96295e-05	0.0170704	2.11885e-06	1.59819e-06	0.266963	0.590005	2.61979e-05	0.0440086	0.000279152	0.000290325	0.000290325	0.000290325	8.12909e-06	0.000290325	0.000754844	4.6452e-05	4.6452e-05	4.6452e-05	0.000290325	0.000290325	0.000290325	0.000290325	8.12909e-06	0.000290325	8.12909e-06	0.000142387	0.00011613	0	0	0
599	598	6.20652e-05	1e-18	1e-18	28.8995	9.46837e-05	9.99983e-08	0.0180997	2.83742e-05	1.74903e-05	9.93052e-07	52.6991	1e-18	1e-18	6.99988e-07	1e-18	1.99997e-05	1e-18	2.14585e-05	4.96993e-05	0.0170704	2.11885e-06	1.59819e-06	0.266963	0.590005	2.6198e-05	0.0440087	0.000279128	0.000290313	0.000290313	0.000290313	8.12876e-06	0.000290313	0.000754813	4.645e-05	4.645e-05	4.645e-05	0.000290313	0.000290313	0.000290313	0.000290313	8.12876e-06	0.000290313	8.12876e-06	0.000142436	0.000116125	0	0	0
600	599	6.20652e-05	1e-18	1e-18	28.8995	9.46727e-05	9.99983e-08	0.0180997	2.83742e-05	1.74903e-05	9.93052e-07	52.6991	1e-18	1e-18	6.99988e-07	1e-18	1.99997e-05	1e-18	2.1477e-05	4.97691e-05	0.0170704	2.11885e-06	1.59819e-06	0.266963	0.590005	2.61981e-05	0.0440087	0.000279104	0.000290301	0.000290301	0.000290301	8.12842e-06	0.000290301	0.000754782	4.64481e-05	4.64481e-05	4.64481e-05	0.000290301	0.000290301	0.000290301	0.000290301	8.12842e-06	0.000290301	8.12842e-06	0.000142485	0.00011612	0	0	0
601	600	6.20652e-05	1e-18	1e-18	28.8995	9.46617e-05	9.99983e-08	0.0180997	2.83742e-05	1.74903e-05	9.93052e-07	52.6991	1e-18	1e-18	6.99988e-07	1e-18	1.99997e-05	1e-18	2.14954e-05	4.9839e-05	0.0170704	2.11885e-06	1.59819e-06	0.266963	0.590005	2.61981e-05	0.0440087	0.000279081	0.000290289	0.000290289	0.000290289	8.12809e-06	0.000290289	0.000754751	4.64462e-05	4.64462e-05	4.64462e-05	0.000290289	0.000290289	0.000290289	0.000290289	8.12809e-06	0.000290289	8.12809e-06	0.000142534	0.000116116	0	0	0
602	601	6.20652e-05	1e-18	1e-18	28.8995	9.46507e-05	9.99983e-08	0.0180997	2.83742e-05	1.74903e-05	9.93052e-07	52.6991	1e-18	1e-18	6.99988e-07	1e-18	1.99997e-05	1e-18	2.15138e-05	4.99088e-05	0.0170704	2.11885e-06	1.59819e-06	0.266963	0.590005	2.61982e-05	0.0440087	0.000279057	0.000290277	0.000290277	0.000290277	8.12775e-06	0.000290277	0.00075472	4.64443e-05	4.64443e-05	4.64443e-05	0.000290277	0.000290277	0.000290277	0.000290277	8.12775e-06	0.000290277	8.12775e-06	0.000142584	0.000116111	0	0	0
603	602	6.20652e-05	1e-18	1e-18	28.8995	9.46397e-05	9.99983e-08	0.0180997	2.83742e-05	1.74903e-05	9.93052e-07	52.6991	1e-18	1e-18	6.99988e-07	1e-18	1.99997e-05	1e-18	2.15322e-05	4.99787e-05	0.0170704	2.11885e-06	1.59819e-06	0.266963	0.590005	2.61982e-05	0.0440087	0.000279033	0.000290265	0.000290265	0.000290265	8.12742e-06	0.000290265	0.000754689	4.64424e-05	4.64424e-05	4.64424e-05	0.000290265	0.000290265	0.000290265	0.000290265	8.12742e-06	0.000290265	8.12742e-06	0.000142633	0.000116106	0	0	0
604	603	6.20652e-05	1e-18	1e-18	28.8995	9.46287e-05	9.99983e-08	0.0180997	2.83742e-05	1.74903e-05	9.93052e-07	52.6991	1e-18	1e-18	6.99988e-07	1e-18	1.99997e-05	1e-18	2.15506e-05	5.00485e-05	0.0170704	2.11885e-06	1.59819e-06	0.266963	0.590005	2.61983e-05	0.0440087	0.000279009	0.000290253	0.000290253	0.000290253	8.12708e-06	0.000290253	0.000754658	4.64405e-05	4.64405e-05	4.64405e-05	0.000290253	0.000290253	0.000290253	0.000290253	8.12708e-06	0.000290253	8.12708e-06	0.000142682	0.000116101	0	0	0
605	604	6.20652e-05	1e-18	1e-18	28.8995	9.46177e-05	9.99983e-08	0.0180997	2.83742e-05	1.74903e-05	9.93052e-07	52.6991	1e-18	1e-18	6.99988e-07	1e-18	1.99997e-05	1e-18	2.1569e-05	5.01183e-05	0.0170704	2.11885e-06	1.59819e-06	0.266963	0.590005	2.61984e-05	0.0440088	0.000278985	0.000290241	0.000290241	0.000290241	8.12675e-06	0.000290241	0.000754627	4.64386e-05	4.64386e-05	4.64386e-05	0.000290241	0.000290241	0.000290241	0.000290241	8.12675e-06	0.000290241	8.12675e-06	0.000142731	0.000116096	0	0	0
606	605	6.20652e-05	1e-18	1e-18	28.8995	9.46067e-05	9.99983e-08	0.0180997	2.83742e-05	1.74903e-05	9.93052e-07	52.6991	1e-18	1e-18	6.99988e-07	1e-18	1.99997e-05	1e-18	2.15874e-05	5.01882e-05	0.0170704	2.11885e-06	1.59819e-06	0.266963	0.590005	2.61984e-05	0.0440088	0.000278962	0.000290229	0.000290229	0.000290229	8.12641e-06	0.000290229	0.000754595	4.64366e-05	4.64366e-05	4.64366e-05	0.000290229	0.000290229	0.000290229	0.000290229	8.12641e-06	0.000290229	8.12641e-06	0.00014278	0.000116092	0	0	0
607	606	6.20652e-05	1e-18	1e-18	28.8995	9.45957e-05	9.99983e-08	0.0180997	2.83742e-05	1.74903e-05	9.93052e-07	52.6991	1e-18	1e-18	6.99988e-07	1e-18	1.99997e-05	1e-18	2.16059e-05	5.0258e-05	0.0170704	2.11885e-06	1.59819e-06	0.266963	0.590005	2.61985e-05	0.0440088	0.000278938	0.000290217	0.000290217	0.000290217	8.12608e-06	0.000290217	0.000754564	4.64347e-05	4.64347e-05	4.64347e-05	0.000290217	0.000290217	0.000290217	0.000290217	8.12608e-06	0.000290217	8.12608e-06	0.000142829	0.000116087	0	0	0
608	607	6.20652e-05	1e-18	1e-18	28.8995	9.45847e-05	9.99983e-08	0.0180997	2.83742e-05	1.74903e-05	9.93052e-07	52.6991	1e-18	1e-18	6.99988e-07	1e-18	1.99997e-05	1e-18	2.16243e-05	5.03279e-05	0.0170704	2.11885e-06	1.59819e-06	0.266962	0.590005	2.61986e-05	0.0440088	0.000278914	0.000290205	0.000290205	0.000290205	8.12574e-06	0.000290205	0.000754533	4.64328e-05	4.64328e-05	4.64328e-05	0.000290205	0.000290205	0.000290205	0.000290205	8.12574e-06	0.000290205	8.12574e-06	0.000142878	0.000116082	0	0	0
609	608	6.20652e-05	1e-18	1e-18	28.8995	9.45737e-05	9.99983e-08	0.0180997	2.83742e-05	1.74903e-05	9.93052e-07	52.6991	1e-18	1e-18	6.99988e-07	1e-18	1.99997e-05	1e-18	2.16427e-05	5.03977e-05	0.0170704	2.11885e-06	1.59819e-06	0.266962	0.590005	2.61986e-05	0.0440088	0.00027889	0.000290193	0.000290193	0.000290193	8.12541e-06	0.000290193	0.000754502	4.64309e-05	4.64309e-05	4.64309e-05	0.000290193	0.000290193	0.000290193	0.000290193	8.12541e-06	0.000290193	8.12541e-06	0.000142927	0.000116077	0	0	0
610	609	6.20652e-05	1e-18	1e-18	28.8995	9.45627e-05	9.99983e-08	0.0180997	2.83742e-05	1.74903e-05	9.93052e-07	52.6991	1e-18	1e-18	6.99988e-07	1e-18	1.99997e-05	1e-18	2.16611e-05	5.04675e-05	0.0170704	2.11885e-06	1.59819e-06	0.266962	0.590005	2.61987e-05	0.0440088	0.000278866	0.000290181	0.000290181	0.000290181	8.12507e-06	0.000290181	0.000754471	4.6429e-05	4.6429e-05	4.6429e-05	0.000290181	0.000290181	0.000290181	0.000290181	8.12507e-06	0.000290181	8.12507e-06	0.000142977	0.000116072	0	0	0
611	610	6.20652e-05	1e-18	1e-18	28.8995	9.45517e-05	9.99983e-08	0.0180997	2.83742e-05	1.74903e-05	9.93052e-07	52.6991	1e-18	1e-18	6.99988e-07	1e-18	1.99997e-05	1e-18	2.16795e-05	5.05373e-05	0.0170704	2.11885e-06	1.59819e-06	0.266962	0.590005	2.61987e-05	0.0440088	0.000278843	0.000290169	0.000290169	0.000290169	8.12474e-06	0.000290169	0.00075444	4.64271e-05	4.64271e-05	4.64271e-05	0.000290169	0.000290169	0.000290169	0.000290169	8.12474e-06	0.000290169	8.12474e-06	0.000143026	0.000116068	0	0	0
612	611	6.20652e-05	1e-18	1e-18	28.8995	9.45407e-05	9.99983e-08	0.0180997	2.83742e-05	1.74903e-05	9.93052e-07	52.6991	1e-18	1e-18	6.99988e-07	1e-18	1.99997e-05	1e-18	2.16979e-05	5.06072e-05	0.0170704	2.11885e-06	1.59819e-06	0.266962	0.590005	2.61988e-05	0.0440089	0.000278819	0.000290157	0.000290157	0.000290157	8.1244e-06	0.000290157	0.000754409	4.64252e-05	4.64252e-05	4.64252e-05	0.000290157	0.000290157	0.000290157	0.000290157	8.1244e-06	0.000290157	8.1244e-06	0.000143075	0.000116063	0	0	0
613	612	6.20652e-05	1e-18	1e-18	28.8995	9.45297e-05	9.99983e-08	0.0180997	2.83742e-05	1.74903e-05	9.93052e-07	52.6991	1e-18	1e-18	6.99988e-07	1e-18	1.99997e-05	1e-18	2.17163e-05	5.0677e-05	0.0170704	2.11885e-06	1.59819e-06	0.266962	0.590005	2.61989e-05	0.0440089	0.000278795	0.000290145	0.000290145	0.000290145	8.12407e-06	0.000290145	0.000754378	4.64232e-05	4.64232e-05	4.64232e-05	0.000290145	0.000290145	0.000290145	0.000290145	8.12407e-06	0.000290145	8.12407e-06	0.000143124	0.000116058	0	0	0
614	613	6.20652e-05	1e-18	1e-18	28.8995	9.45187e-05	9.99983e-08	0.0180997	2.83742e-05	1.74903e-05	9.93052e-07	52.6991	1e-18	1e-18	6.99988e-07	1e-18	1.99997e-05	1e-18	2.17348e-05	5.07468e-05	0.0170704	2.11885e-06	1.59819e-06	0.266962	0.590005	2.61989e-05	0.0440089	0.000278771	0.000290133	0.000290133	0.000290133	8.12373e-06	0.000290133	0.000754347	4.64213e-05	4.64213e-05	4.64213e-05	0.000290133	0.000290133	0.000290133	0.000290133	8.12373e-06	0.000290133	8.12373e-06	0.000143173	0.000116053	0	0	0
615	614	6.20652e-05	1e-18	1e-18	28.8995	9.45077e-05	9.99983e-08	0.0180997	2.83742e-05	1.74903e-05	9.93052e-07	52.6991	1e-18	1e-18	6.99988e-07	1e-18	1.99997e-05	1e-18	2.17532e-05	5.08166e-05	0.0170704	2.11885e-06	1.59819e-06	0.266962	0.590005	2.6199e-05	0.0440089	0.000278747	0.000290121	0.000290121	0.000290121	8.1234e-06	0.000290121	0.000754315	4.64194e-05	4.64194e-05	4.64194e-05	0.000290121	0.000290121	0.000290121	0.000290121	8.1234e-06	0.000290121	8.1234e-06	0.000143222	0.000116049	0	0	0
616	615	6.20652e-05	1e-18	1e-18	28.8995	9.44967e-05	9.99983e-08	0.0180997	2.83742e-05	1.74903e-05	9.93052e-07	52.6991	1e-18	1e-18	6.99988e-07	1e-18	1.99997e-05	1e-18	2.17716e-05	5.08865e-05	0.0170704	2.11885e-06	1.59819e-06	0.266962	0.590005	2.61991e-05	0.0440089	0.000278724	0.000290109	0.000290109	0.000290109	8.12306e-06	0.000290109	0.000754284	4.64175e-05	4.64175e-05	4.64175e-05	0.000290109	0.000290109	0.000290109	0.000290109	8.12306e-06	0.000290109	8.12306e-06	0.000143271	0.000116044	0	0	0
617	616	6.20652e-05	1e-18	1e-18	28.8995	9.44857e-05	9.99983e-08	0.0180997	2.83742e-05	1.74903e-05	9.93052e-07	52.6991	1e-18	1e-18	6.99988e-07	1e-18	1.99997e-05	1e-18	2.179e-05	5.09563e-05	0.0170704	2.11885e-06	1.59819e-06	0.266962	0.590005	2.61991e-05	0.0440089	0.0002787	0.000290097	0.000290097	0.000290097	8.12273e-06	0.000290097	0.000754253	4.64156e-05	4.64156e-05	4.64156e-05	0.000290097	0.000290097	0.000290097	0.000290097	8.12273e-06	0.000290097	8.12273e-06	0.00014332	0.000116039	0	0	0
618	617	6.20652e-05	1e-18	1e-18	28.8995	9.44747e-05	9.99983e-08	0.0180997	2.83742e-05	1.74903e-05	9.93052e-07	52.6991	1e-18	1e-18	6.99988e-07	1e-18	1.99997e-05	1e-18	2.18084e-05	5.10261e-05	0.0170704	2.11885e-06	1.59819e-06	0.266962	0.590005	2.61992e-05	0.044009	0.000278676	0.000290085	0.000290085	0.000290085	8.12239e-06	0.000290085	0.000754222	4.64137e-05	4.64137e-05	4.64137e-05	0.000290085	0.000290085	0.000290085	0.000290085	8.12239e-06	0.000290085	8.12239e-06	0.000143369	0.000116034	0	0	0
619	618	6.20652e-05	1e-18	1e-18	28.8995	9.44637e-05	9.99983e-08	0.0180997	2.83742e-05	1.74903e-05	9.93052e-07	52.6991	1e-18	1e-18	6.99988e-07	1e-18	1.99997e-05	1e-18	2.18268e-05	5.10959e-05	0.0170704	2.11885e-06	1.59819e-06	0.266962	0.590005	2.61992e-05	0.044009	0.000278652	0.000290074	0.000290074	0.000290074	8.12206e-06	0.000290074	0.000754191	4.64118e-05	4.64118e-05	4.64118e-05	0.000290074	0.000290074	0.000290074	0.000290074	8.12206e-06	0.000290074	8.12206e-06	0.000143418	0.000116029	0	0	0
620	619	6.20652e-05	1e-18	1e-18	28.8995	9.44527e-05	9.99983e-08	0.0180997	2.83742e-05	1.74903e-05	9.93052e-07	52.6991	1e-18	1e-18	6.99988e-07	1e-18	1.99997e-05	1e-18	2.18452e-05	5.11657e-05	0.0170704	2.11885e-06	1.59819e-06	0.266962	0.590005	2.61993e-05	0.044009	0.000278628	0.000290062	0.000290062	0.000290062	8.12172e-06	0.000290062	0.00075416	4.64098e-05	4.64098e-05	4.64098e-05	0.000290062	0.000290062	0.000290062	0.000290062	8.12172e-06	0.000290062	8.12172e-06	0.000143467	0.000116025	0	0	0
621	620	6.20652e-05	1e-18	1e-18	28.8995	9.44417e-05	9.99983e-08	0.0180997	2.83742e-05	1.74903e-05	9.93052e-07	52.6991	1e-18	1e-18	6.99988e-07	1e-18	1.99997e-05	1e-18	2.18636e-05	5.12356e-05	0.0170704	2.11885e-06	1.59819e-06	0.266962	0.590005	2.61994e-05	0.044009	0.000278605	0.00029005	0.00029005	0.00029005	8.12139e-06	0.00029005	0.000754129	4.64079e-05	4.64079e-05	4.64079e-05	0.00029005	0.00029005	0.00029005	0.00029005	8.12139e-06	0.00029005	8.12139e-06	0.000143516	0.00011602	0	0	0
622	621	6.20652e-05	1e-18	1e-18	28.8995	9.44307e-05	9.99983e-08	0.0180997	2.83742e-05	1.74903e-05	9.93052e-07	52.6991	1e-18	1e-18	6.99988e-07	1e-18	1.99997e-05	1e-18	2.18821e-05	5.13054e-05	0.0170704	2.11885e-06	1.59819e-06	0.266962	0.590005	2.61994e-05	0.044009	0.000278581	0.000290038	0.000290038	0.000290038	8.12105e-06	0.000290038	0.000754098	4.6406e-05	4.6406e-05	4.6406e-05	0.000290038	0.000290038	0.000290038	0.000290038	8.12105e-06	0.000290038	8.12105e-06	0.000143566	0.000116015	0	0	0
623	622	6.20652e-05	1e-18	1e-18	28.8995	9.44197e-05	9.99983e-08	0.0180997	2.83742e-05	1.74903e-05	9.93052e-07	52.6991	1e-18	1e-18	6.99988e-07	1e-18	1.99997e-05	1e-18	2.19005e-05	5.13752e-05	0.0170704	2.11885e-06	1.59819e-06	0.266961	0.590005	2.61995e-05	0.044009	0.000278557	0.000290026	0.000290026	0.000290026	8.12072e-06	0.000290026	0.000754067	4.64041e-05	4.64041e-05	4.64041e-05	0.000290026	0.000290026	0.000290026	0.000290026	8.12072e-06	0.000290026	8.12072e-06	0.000143615	0.00011601	0	0	0
624	623	6.20652e-05	1e-18	1e-18	28.8995	9.44087e-05	9.99983e-08	0.0180997	2.83742e-05	1.74903e-05	9.93052e-07	52.6991	1e-18	1e-18	6.99988e-07	1e-18	1.99997e-05	1e-18	2.19189e-05	5.1445e-05	0.0170704	2.11885e-06	1.59819e-06	0.266961	0.590005	2.61995e-05	0.0440091	0.000278533	0.000290014	0.000290014	0.000290014	8.12038e-06	0.000290014	0.000754036	4.64022e-05	4.64022e-05	4.64022e-05	0.000290014	0.000290014	0.000290014	0.000290014	8.12038e-06	0.000290014	8.12038e-06	0.000143664	0.000116005	0	0	0
625	624	6.20652e-05	1e-18	1e-18	28.8995	9.43977e-05	9.99983e-08	0.0180997	2.83742e-05	1.74903e-05	9.93052e-07	52.6991	1e-18	1e-18	6.99988e-07	1e-18	1.99997e-05	1e-18	2.19373e-05	5.15148e-05	0.0170704	2.11885e-06	1.59819e-06	0.266961	0.590005	2.61996e-05	0.0440091	0.000278509	0.000290002	0.000290002	0.000290002	8.12005e-06	0.000290002	0.000754005	4.64003e-05	4.64003e-05	4.64003e-05	0.000290002	0.000290002	0.000290002	0.000290002	8.12005e-06	0.000290002	8.12005e-06	0.000143713	0.000116001	0	0	0
626	625	6.20652e-05	1e-18	1e-18	28.8995	9.43867e-05	9.99983e-08	0.0180997	2.83742e-05	1.74903e-05	9.93052e-07	52.6991	1e-18	1e-18	6.99988e-07	1e-18	1.99997e-05	1e-18	2.19557e-05	5.15846e-05	0.0170704	2.11885e-06	1.59819e-06	0.266961	0.590005	2.61997e-05	0.0440091	0.000278486	0.00028999	0.00028999	0.00028999	8.11971e-06	0.00028999	0.000753973	4.63984e-05	4.63984e-05	4.63984e-05	0.00028999	0.00028999	0.00028999	0.00028999	8.11971e-06	0.00028999	8.11971e-06	0.000143762	0.000115996	0	0	0
627	626	6.20652e-05	1e-18	1e-18	28.8995	9.43757e-05	9.99983e-08	0.0180997	2.83742e-05	1.74903e-05	9.93052e-07	52.6991	1e-18	1e-18	6.99988e-07	1e-18	1.99997e-05	1e-18	2.19741e-05	5.16544e-05	0.0170704	2.11885e-06	1.59819e-06	0.266961	0.590005	2.61997e-05	0.0440091	0.000278462	0.000289978	0.000289978	0.000289978	8.11938e-06	0.000289978	0.000753942	4.63965e-05	4.63965e-05	4.63965e-05	0.000289978	0.000289978	0.000289978	0.000289978	8.11938e-06	0.000289978	8.11938e-06	0.000143811	0.000115991	0	0	0
628	627	6.20652e-05	1e-18	1e-18	28.8995	9.43647e-05	9.99983e-08	0.0180997	2.83742e-05	1.74903e-05	9.93052e-07	52.6991	1e-18	1e-18	6.99988e-07	1e-18	1.99997e-05	1e-18	2.19925e-05	5.17242e-05	0.0170704	2.11885e-06	1.59819e-06	0.266961	0.590005	2.61998e-05	0.0440091	0.000278438	0.000289966	0.000289966	0.000289966	8.11905e-06	0.000289966	0.000753911	4.63945e-05	4.63945e-05	4.63945e-05	0.000289966	0.000289966	0.000289966	0.000289966	8.11905e-06	0.000289966	8.11905e-06	0.00014386	0.000115986	0	0	0
629	628	6.20652e-05	1e-18	1e-18	28.8995	9.43537e-05	9.99983e-08	0.0180997	2.83742e-05	1.74903e-05	9.93052e-07	52.6991	1e-18	1e-18	6.99988e-07	1e-18	1.99997e-05	1e-18	2.20109e-05	5.1794e-05	0.0170704	2.11885e-06	1.59819e-06	0.266961	0.590005	2.61998e-05	0.0440091	0.000278414	0.000289954	0.000289954	0.000289954	8.11871e-06	0.000289954	0.00075388	4.63926e-05	4.63926e-05	4.63926e-05	0.000289954	0.000289954	0.000289954	0.000289954	8.11871e-06	0.000289954	8.11871e-06	0.000143909	0.000115982	0	0	0
630	629	6.20652e-05	1e-18	1e-18	28.8995	9.43427e-05	9.99983e-08	0.0180997	2.83742e-05	1.74903e-05	9.93052e-07	52.6991	1e-18	1e-18	6.99988e-07	1e-18	1.99997e-05	1e-18	2.20293e-05	5.18638e-05	0.0170704	2.11885e-06	1.59819e-06	0.266961	0.590005	2.61999e-05	0.0440091	0.00027839	0.000289942	0.000289942	0.000289942	8.11838e-06	0.000289942	0.000753849	4.63907e-05	4.63907e-05	4.63907e-05	0.000289942	0.000289942	0.000289942	0.000289942	8.11838e-06	0.000289942	8.11838e-06	0.000143958	0.000115977	0	0	0
631	630	6.20652e-05	1e-18	1e-18	28.8995	9.43318e-05	9.99983e-08	0.0180997	2.83742e-05	1.74903e-05	9.93052e-07	52.6991	1e-18	1e-18	6.99988e-07	1e-18	1.99997e-05	1e-18	2.20477e-05	5.19336e-05	0.0170704	2.11885e-06	1.59819e-06	0.266961	0.590005	2.62e-05	0.0440092	0.000278367	0.00028993	0.00028993	0.00028993	8.11804e-06	0.00028993	0.000753818	4.63888e-05	4.63888e-05	4.63888e-05	0.00028993	0.00028993	0.00028993	0.00028993	8.11804e-06	0.00028993	8.11804e-06	0.000144007	0.000115972	0	0	0
632	631	6.20652e-05	1e-18	1e-18	28.8995	9.43208e-05	9.99983e-08	0.0180997	2.83742e-05	1.74903e-05	9.93052e-07	52.6991	1e-18	1e-18	6.99988e-07	1e-18	1.99997e-05	1e-18	2.20662e-05	5.20034e-05	0.0170704	2.11885e-06	1.59819e-06	0.266961	0.590005	2.62e-05	0.0440092	0.000278343	0.000289918	0.000289918	0.000289918	8.11771e-06	0.000289918	0.000753787	4.63869e-05	4.63869e-05	4.63869e-05	0.000289918	0.000289918	0.000289918	0.000289918	8.11771e-06	0.000289918	8.11771e-06	0.000144056	0.000115967	0	0	0
633	632	6.20652e-05	1e-18	1e-18	28.8995	9.43098e-05	9.99983e-08	0.0180997	2.83742e-05	1.74903e-05	9.93052e-07	52.6991	1e-18	1e-18	6.99988e-07	1e-18	1.99997e-05	1e-18	2.20846e-05	5.20732e-05	0.0170704	2.11885e-06	1.59819e-06	0.266961	0.590005	2.62001e-05	0.0440092	0.000278319	0.000289906	0.000289906	0.000289906	8.11737e-06	0.000289906	0.000753756	4.6385e-05	4.6385e-05	4.6385e-05	0.000289906	0.000289906	0.000289906	0.000289906	8.11737e-06	0.000289906	8.11737e-06	0.000144105	0.000115962	0	0	0
634	633	6.20652e-05	1e-18	1e-18	28.8995	9.42988e-05	9.99983e-08	0.0180997	2.83742e-05	1.74903e-05	9.93052e-07	52.6991	1e-18	1e-18	6.99988e-07	1e-18	1.99997e-05	1e-18	2.2103e-05	5.2143e-05	0.0170704	2.11885e-06	1.59819e-06	0.266961	0.590005	2.62001e-05	0.0440092	0.000278295	0.000289894	0.000289894	0.000289894	8.11704e-06	0.000289894	0.000753725	4.63831e-05	4.63831e-05	4.63831e-05	0.000289894	0.000289894	0.000289894	0.000289894	8.11704e-06	0.000289894	8.11704e-06	0.000144154	0.000115958	0	0	0
635	634	6.20652e-05	1e-18	1e-18	28.8995	9.42878e-05	9.99983e-08	0.0180997	2.83742e-05	1.74903e-05	9.93052e-07	52.6991	1e-18	1e-18	6.99988e-07	1e-18	1.99997e-05	1e-18	2.21214e-05	5.22128e-05	0.0170704	2.11885e-06	1.59819e-06	0.266961	0.590005	2.62002e-05	0.0440092	0.000278271	0.000289882	0.000289882	0.000289882	8.1167e-06	0.000289882	0.000753694	4.63812e-05	4.63812e-05	4.63812e-05	0.000289882	0.000289882	0.000289882	0.000289882	8.1167e-06	0.000289882	8.1167e-06	0.000144203	0.000115953	0	0	0
636	635	6.20652e-05	1e-18	1e-18	28.8995	9.42768e-05	9.99983e-08	0.0180997	2.83742e-05	1.74903e-05	9.93052e-07	52.6991	1e-18	1e-18	6.99988e-07	1e-18	1.99997e-05	1e-18	2.21398e-05	5.22826e-05	0.0170704	2.11885e-06	1.59819e-06	0.266961	0.590005	2.62003e-05	0.0440092	0.000278248	0.00028987	0.00028987	0.00028987	8.11637e-06	0.00028987	0.000753663	4.63792e-05	4.63792e-05	4.63792e-05	0.00028987	0.00028987	0.00028987	0.00028987	8.11637e-06	0.00028987	8.11637e-06	0.000144252	0.000115948	0	0	0
637	636	6.20652e-05	1e-18	1e-18	28.8995	9.42658e-05	9.99983e-08	0.0180997	2.83742e-05	1.74903e-05	9.93052e-07	52.6991	1e-18	1e-18	6.99988e-07	1e-18	1.99997e-05	1e-18	2.21582e-05	5.23524e-05	0.0170704	2.11885e-06	1.59819e-06	0.266961	0.590005	2.62003e-05	0.0440093	0.000278224	0.000289858	0.000289858	0.000289858	8.11603e-06	0.000289858	0.000753632	4.63773e-05	4.63773e-05	4.63773e-05	0.000289858	0.000289858	0.000289858	0.000289858	8.11603e-06	0.000289858	8.11603e-06	0.000144301	0.000115943	0	0	0
638	637	6.20652e-05	1e-18	1e-18	28.8995	9.42548e-05	9.99983e-08	0.0180997	2.83742e-05	1.74903e-05	9.93052e-07	52.6991	1e-18	1e-18	6.99988e-07	1e-18	1.99997e-05	1e-18	2.21766e-05	5.24222e-05	0.0170704	2.11885e-06	1.59819e-06	0.26696	0.590005	2.62004e-05	0.0440093	0.0002782	0.000289846	0.000289846	0.000289846	8.1157e-06	0.000289846	0.000753601	4.63754e-05	4.63754e-05	4.63754e-05	0.000289846	0.000289846	0.000289846	0.000289846	8.1157e-06	0.000289846	8.1157e-06	0.00014435	0.000115939	0	0	0
639	638	6.20652e-05	1e-18	1e-18	28.8995	9.42438e-05	9.99983e-08	0.0180997	2.83742e-05	1.74903e-05	9.93052e-07	52.6991	1e-18	1e-18	6.99988e-07	1e-18	1.99997e-05	1e-18	2.2195e-05	5.24919e-05	0.0170704	2.11885e-06	1.59819e-06	0.26696	0.590005	2.62004e-05	0.0440093	0.000278176	0.000289834	0.000289834	0.000289834	8.11536e-06	0.000289834	0.00075357	4.63735e-05	4.63735e-05	4.63735e-05	0.000289834	0.000289834	0.000289834	0.000289834	8.11536e-06	0.000289834	8.11536e-06	0.000144399	0.000115934	0	0	0
640	639	6.20652e-05	1e-18	1e-18	28.8995	9.42328e-05	9.99983e-08	0.0180997	2.83742e-05	1.74903e-05	9.93052e-07	52.6991	1e-18	1e-18	6.99988e-07	1e-18	1.99997e-05	1e-18	2.22134e-05	5.25617e-05	0.0170704	2.11885e-06	1.59819e-06	0.26696	0.590005	2.62005e-05	0.0440093	0.000278153	0.000289822	0.000289822	0.000289822	8.11503e-06	0.000289822	0.000753538	4.63716e-05	4.63716e-05	4.63716e-05	0.000289822	0.000289822	0.000289822	0.000289822	8.11503e-06	0.000289822	8.11503e-06	0.000144448	0.000115929	0	0	0
641	640	6.20652e-05	1e-18	1e-18	28.8995	9.42218e-05	9.99983e-08	0.0180997	2.83742e-05	1.74903e-05	9.93052e-07	52.6991	1e-18	1e-18	6.99988e-07	1e-18	1.99997e-05	1e-18	2.22318e-05	5.26315e-05	0.0170704	2.11885e-06	1.59819e-06	0.26696	0.590005	2.62006e-05	0.0440093	0.000278129	0.000289811	0.000289811	0.000289811	8.1147e-06	0.000289811	0.000753507	4.63697e-05	4.63697e-05	4.63697e-05	0.000289811	0.000289811	0.000289811	0.000289811	8.1147e-06	0.000289811	8.1147e-06	0.000144497	0.000115924	0	0	0
642	641	6.20652e-05	1e-18	1e-18	28.8995	9.42108e-05	9.99983e-08	0.0180997	2.83742e-05	1.74903e-05	9.93052e-07	52.6991	1e-18	1e-18	6.99988e-07	1e-18	1.99997e-05	1e-18	2.22502e-05	5.27013e-05	0.0170704	2.11885e-06	1.59819e-06	0.26696	0.590005	2.62006e-05	0.0440093	0.000278105	0.000289799	0.000289799	0.000289799	8.11436e-06	0.000289799	0.000753476	4.63678e-05	4.63678e-05	4.63678e-05	0.000289799	0.000289799	0.000289799	0.000289799	8.11436e-06	0.000289799	8.11436e-06	0.000144546	0.000115919	0	0	0
643	642	6.20652e-05	1e-18	1e-18	28.8995	9.41999e-05	9.99983e-08	0.0180997	2.83742e-05	1.74903e-05	9.93052e-07	52.6991	1e-18	1e-18	6.99988e-07	1e-18	1.99997e-05	1e-18	2.22686e-05	5.27711e-05	0.0170704	2.11885e-06	1.59819e-06	0.26696	0.590005	2.62007e-05	0.0440093	0.000278081	0.000289787	0.000289787	0.000289787	8.11403e-06	0.000289787	0.000753445	4.63659e-05	4.63659e-05	4.63659e-05	0.000289787	0.000289787	0.000289787	0.000289787	8.11403e-06	0.000289787	8.11403e-06	0.000144595	0.000115915	0	0	0
644	643	6.20652e-05	1e-18	1e-18	28.8995	9.41889e-05	9.99983e-08	0.0180997	2.83742e-05	1.74903e-05	9.93052e-07	52.6991	1e-18	1e-18	6.99988e-07	1e-18	1.99997e-05	1e-18	2.2287e-05	5.28408e-05	0.0170704	2.11885e-06	1.59819e-06	0.26696	0.590005	2.62007e-05	0.0440094	0.000278057	0.000289775	0.000289775	0.000289775	8.11369e-06	0.000289775	0.000753414	4.6364e-05	4.6364e-05	4.6364e-05	0.000289775	0.000289775	0.000289775	0.000289775	8.11369e-06	0.000289775	8.11369e-06	0.000144644	0.00011591	0	0	0
645	644	6.20652e-05	1e-18	1e-18	28.8995	9.41779e-05	9.99983e-08	0.0180997	2.83742e-05	1.74903e-05	9.93052e-07	52.6991	1e-18	1e-18	6.99988e-07	1e-18	1.99997e-05	1e-18	2.23054e-05	5.29106e-05	0.0170704	2.11885e-06	1.59819e-06	0.26696	0.590005	2.62008e-05	0.0440094	0.000278034	0.000289763	0.000289763	0.000289763	8.11336e-06	0.000289763	0.000753383	4.6362e-05	4.6362e-05	4.6362e-05	0.000289763	0.000289763	0.000289763	0.000289763	8.11336e-06	0.000289763	8.11336e-06	0.000144693	0.000115905	0	0	0
646	645	6.20652e-05	1e-18	1e-18	28.8995	9.41669e-05	9.99983e-08	0.0180997	2.83742e-05	1.74903e-05	9.93052e-07	52.6991	1e-18	1e-18	6.99988e-07	1e-18	1.99997e-05	1e-18	2.23238e-05	5.29804e-05	0.0170704	2.11885e-06	1.59819e-06	0.26696	0.590005	2.62009e-05	0.0440094	0.00027801	0.000289751	0.000289751	0.000289751	8.11302e-06	0.000289751	0.000753352	4.63601e-05	4.63601e-05	4.63601e-05	0.000289751	0.000289751	0.000289751	0.000289751	8.11302e-06	0.000289751	8.11302e-06	0.000144742	0.0001159	0	0	0
647	646	6.20652e-05	1e-18	1e-18	28.8995	9.41559e-05	9.99983e-08	0.0180997	2.83742e-05	1.74903e-05	9.93052e-07	52.6991	1e-18	1e-18	6.99988e-07	1e-18	1.99997e-05	1e-18	2.23422e-05	5.30502e-05	0.0170704	2.11885e-06	1.59819e-06	0.26696	0.590005	2.62009e-05	0.0440094	0.000277986	0.000289739	0.000289739	0.000289739	8.11269e-06	0.000289739	0.000753321	4.63582e-05	4.63582e-05	4.63582e-05	0.000289739	0.000289739	0.000289739	0.000289739	8.11269e-06	0.000289739	8.11269e-06	0.000144791	0.000115896	0	0	0
648	647	6.20652e-05	1e-18	1e-18	28.8995	9.41449e-05	9.99983e-08	0.0180997	2.83742e-05	1.74903e-05	9.93052e-07	52.6991	1e-18	1e-18	6.99988e-07	1e-18	1.99997e-05	1e-18	2.23607e-05	5.31199e-05	0.0170704	2.11885e-06	1.59819e-06	0.26696	0.590005	2.6201e-05	0.0440094	0.000277962	0.000289727	0.000289727	0.000289727	8.11235e-06	0.000289727	0.00075329	4.63563e-05	4.63563e-05	4.63563e-05	0.000289727	0.000289727	0.000289727	0.000289727	8.11235e-06	0.000289727	8.11235e-06	0.00014484	0.000115891	0	0	0
649	648	6.20652e-05	1e-18	1e-18	28.8995	9.41339e-05	9.99983e-08	0.0180997	2.83742e-05	1.74903e-05	9.93052e-07	52.6991	1e-18	1e-18	6.99988e-07	1e-18	1.99997e-05	1e-18	2.23791e-05	5.31897e-05	0.0170704	2.11885e-06	1.59819e-06	0.26696	0.590005	2.6201e-05	0.0440094	0.000277938	0.000289715	0.000289715	0.000289715	8.11202e-06	0.000289715	0.000753259	4.63544e-05	4.63544e-05	4.63544e-05	0.000289715	0.000289715	0.000289715	0.000289715	8.11202e-06	0.000289715	8.11202e-06	0.000144889	0.000115886	0	0	0
650	649	6.20652e-05	1e-18	1e-18	28.8995	9.41229e-05	9.99983e-08	0.0180997	2.83742e-05	1.74903e-05	9.93052e-07	52.6991	1e-18	1e-18	6.99988e-07	1e-18	1.99997e-05	1e-18	2.23975e-05	5.32595e-05	0.0170704	2.11885e-06	1.59819e-06	0.26696	0.590005	2.62011e-05	0.0440095	0.000277915	0.000289703	0.000289703	0.000289703	8.11168e-06	0.000289703	0.000753228	4.63525e-05	4.63525e-05	4.63525e-05	0.000289703	0.000289703	0.000289703	0.000289703	8.11168e-06	0.000289703	8.11168e-06	0.000144938	0.000115881	0	0	0
651	650	6.20652e-05	1e-18	1e-18	28.8995	9.4112e-05	9.99983e-08	0.0180997	2.83742e-05	1.74903e-05	9.93052e-07	52.6991	1e-18	1e-18	6.99988e-07	1e-18	1.99997e-05	1e-18	2.24159e-05	5.33293e-05	0.0170704	2.11885e-06	1.59819e-06	0.26696	0.590005	2.62012e-05	0.0440095	0.000277891	0.000289691	0.000289691	0.000289691	8.11135e-06	0.000289691	0.000753197	4.63506e-05	4.63506e-05	4.63506e-05	0.000289691	0.000289691	0.000289691	0.000289691	8.11135e-06	0.000289691	8.11135e-06	0.000144987	0.000115876	0	0	0
652	651	6.20652e-05	1e-18	1e-18	28.8995	9.4101e-05	9.99983e-08	0.0180997	2.83742e-05	1.74903e-05	9.93052e-07	52.6991	1e-18	1e-18	6.99988e-07	1e-18	1.99997e-05	1e-18	2.24343e-05	5.3399e-05	0.0170704	2.11885e-06	1.59819e-06	0.26696	0.590005	2.62012e-05	0.0440095	0.000277867	0.000289679	0.000289679	0.000289679	8.11102e-06	0.000289679	0.000753166	4.63487e-05	4.63487e-05	4.63487e-05	0.000289679	0.000289679	0.000289679	0.000289679	8.11102e-06	0.000289679	8.11102e-06	0.000145036	0.000115872	0	0	0
653	652	6.20652e-05	1e-18	1e-18	28.8995	9.409e-05	9.99983e-08	0.0180997	2.83742e-05	1.74903e-05	9.93052e-07	52.6991	1e-18	1e-18	6.99988e-07	1e-18	1.99997e-05	1e-18	2.24527e-05	5.34688e-05	0.0170704	2.11885e-06	1.59819e-06	0.266959	0.590005	2.62013e-05	0.0440095	0.000277843	0.000289667	0.000289667	0.000289667	8.11068e-06	0.000289667	0.000753135	4.63468e-05	4.63468e-05	4.63468e-05	0.000289667	0.000289667	0.000289667	0.000289667	8.11068e-06	0.000289667	8.11068e-06	0.000145085	0.000115867	0	0	0
654	653	6.20652e-05	1e-18	1e-18	28.8995	9.4079e-05	9.99983e-08	0.0180997	2.83742e-05	1.74903e-05	9.93052e-07	52.6991	1e-18	1e-18	6.99988e-07	1e-18	1.99997e-05	1e-18	2.24711e-05	5.35385e-05	0.0170704	2.11885e-06	1.59819e-06	0.266959	0.590005	2.62013e-05	0.0440095	0.00027782	0.000289655	0.000289655	0.000289655	8.11035e-06	0.000289655	0.000753104	4.63448e-05	4.63448e-05	4.63448e-05	0.000289655	0.000289655	0.000289655	0.000289655	8.11035e-06	0.000289655	8.11035e-06	0.000145134	0.000115862	0	0	0
655	654	6.20652e-05	1e-18	1e-18	28.8995	9.4068e-05	9.99983e-08	0.0180997	2.83742e-05	1.74903e-05	9.93052e-07	52.6991	1e-18	1e-18	6.99988e-07	1e-18	1.99997e-05	1e-18	2.24895e-05	5.36083e-05	0.0170704	2.11885e-06	1.59819e-06	0.266959	0.590005	2.62014e-05	0.0440095	0.000277796	0.000289643	0.000289643	0.000289643	8.11001e-06	0.000289643	0.000753073	4.63429e-05	4.63429e-05	4.63429e-05	0.000289643	0.000289643	0.000289643	0.000289643	8.11001e-06	0.000289643	8.11001e-06	0.000145183	0.000115857	0	0	0
656	655	6.20652e-05	1e-18	1e-18	28.8995	9.4057e-05	9.99983e-08	0.0180997	2.83742e-05	1.74903e-05	9.93052e-07	52.6991	1e-18	1e-18	6.99988e-07	1e-18	1.99997e-05	1e-18	2.25079e-05	5.36781e-05	0.0170704	2.11885e-06	1.59819e-06	0.266959	0.590005	2.62015e-05	0.0440096	0.000277772	0.000289631	0.000289631	0.000289631	8.10968e-06	0.000289631	0.000753042	4.6341e-05	4.6341e-05	4.6341e-05	0.000289631	0.000289631	0.000289631	0.000289631	8.10968e-06	0.000289631	8.10968e-06	0.000145232	0.000115853	0	0	0
657	656	6.20652e-05	1e-18	1e-18	28.8995	9.4046e-05	9.99983e-08	0.0180997	2.83742e-05	1.74903e-05	9.93052e-07	52.6991	1e-18	1e-18	6.99988e-07	1e-18	1.99997e-05	1e-18	2.25263e-05	5.37478e-05	0.0170704	2.11885e-06	1.59819e-06	0.266959	0.590005	2.62015e-05	0.0440096	0.000277748	0.000289619	0.000289619	0.000289619	8.10934e-06	0.000289619	0.000753011	4.63391e-05	4.63391e-05	4.63391e-05	0.000289619	0.000289619	0.000289619	0.000289619	8.10934e-06	0.000289619	8.10934e-06	0.000145281	0.000115848	0	0	0
658	657	6.20652e-05	1e-18	1e-18	28.8995	9.40351e-05	9.99983e-08	0.0180997	2.83742e-05	1.74903e-05	9.93052e-07	52.6991	1e-18	1e-18	6.99988e-07	1e-18	1.99997e-05	1e-18	2.25447e-05	5.38176e-05	0.0170704	2.11885e-06	1.59819e-06	0.266959	0.590005	2.62016e-05	0.0440096	0.000277724	0.000289607	0.000289607	0.000289607	8.10901e-06	0.000289607	0.000752979	4.63372e-05	4.63372e-05	4.63372e-05	0.000289607	0.000289607	0.000289607	0.000289607	8.10901e-06	0.000289607	8.10901e-06	0.000145329	0.000115843	0	0	0
659	658	6.20652e-05	1e-18	1e-18	28.8995	9.40241e-05	9.99983e-08	0.0180997	2.83742e-05	1.74903e-05	9.93052e-07	52.6991	1e-18	1e-18	6.99988e-07	1e-18	1.99997e-05	1e-18	2.25631e-05	5.38873e-05	0.0170704	2.11885e-06	1.59819e-06	0.266959	0.590005	2.62016e-05	0.0440096	0.000277701	0.000289596	0.000289596	0.000289596	8.10868e-06	0.000289596	0.000752948	4.63353e-05	4.63353e-05	4.63353e-05	0.000289596	0.000289596	0.000289596	0.000289596	8.10868e-06	0.000289596	8.10868e-06	0.000145378	0.000115838	0	0	0
660	659	6.20652e-05	1e-18	1e-18	28.8995	9.40131e-05	9.99983e-08	0.0180997	2.83742e-05	1.74903e-05	9.93052e-07	52.6991	1e-18	1e-18	6.99988e-07	1e-18	1.99997e-05	1e-18	2.25815e-05	5.39571e-05	0.0170704	2.11885e-06	1.59819e-06	0.266959	0.590005	2.62017e-05	0.0440096	0.000277677	0.000289584	0.000289584	0.000289584	8.10834e-06	0.000289584	0.000752917	4.63334e-05	4.63334e-05	4.63334e-05	0.000289584	0.000289584	0.000289584	0.000289584	8.10834e-06	0.000289584	8.10834e-06	0.000145427	0.000115833	0	0	0
661	660	6.20652e-05	1e-18	1e-18	28.8995	9.40021e-05	9.99983e-08	0.0180997	2.83742e-05	1.74903e-05	9.93052e-07	52.6991	1e-18	1e-18	6.99988e-07	1e-18	1.99997e-05	1e-18	2.25999e-05	5.40268e-05	0.0170704	2.11885e-06	1.59819e-06	0.266959	0.590005	2.62018e-05	0.0440096	0.000277653	0.000289572	0.000289572	0.000289572	8.10801e-06	0.000289572	0.000752886	4.63315e-05	4.63315e-05	4.63315e-05	0.000289572	0.000289572	0.000289572	0.000289572	8.10801e-06	0.000289572	8.10801e-06	0.000145476	0.000115829	0	0	0
662	661	6.20652e-05	1e-18	1e-18	28.8995	9.39911e-05	9.99983e-08	0.0180997	2.83742e-05	1.74903e-05	9.93052e-07	52.6991	1e-18	1e-18	6.99988e-07	1e-18	1.99997e-05	1e-18	2.26183e-05	5.40966e-05	0.0170704	2.11885e-06	1.59819e-06	0.266959	0.590005	2.62018e-05	0.0440096	0.000277629	0.00028956	0.00028956	0.00028956	8.10767e-06	0.00028956	0.000752855	4.63296e-05	4.63296e-05	4.63296e-05	0.00028956	0.00028956	0.00028956	0.00028956	8.10767e-06	0.00028956	8.10767e-06	0.000145525	0.000115824	0	0	0
663	662	6.20652e-05	1e-18	1e-18	28.8995	9.39801e-05	9.99983e-08	0.0180997	2.83742e-05	1.74903e-05	9.93052e-07	52.6991	1e-18	1e-18	6.99988e-07	1e-18	1.99997e-05	1e-18	2.26367e-05	5.41663e-05	0.0170704	2.11885e-06	1.59819e-06	0.266959	0.590005	2.62019e-05	0.0440097	0.000277606	0.000289548	0.000289548	0.000289548	8.10734e-06	0.000289548	0.000752824	4.63276e-05	4.63276e-05	4.63276e-05	0.000289548	0.000289548	0.000289548	0.000289548	8.10734e-06	0.000289548	8.10734e-06	0.000145574	0.000115819	0	0	0
664	663	6.20652e-05	1e-18	1e-18	28.8995	9.39692e-05	9.99983e-08	0.0180997	2.83742e-05	1.74903e-05	9.93052e-07	52.6991	1e-18	1e-18	6.99988e-07	1e-18	1.99997e-05	1e-18	2.26551e-05	5.42361e-05	0.0170704	2.11885e-06	1.59819e-06	0.266959	0.590005	2.62019e-05	0.0440097	0.000277582	0.000289536	0.000289536	0.000289536	8.107e-06	0.000289536	0.000752793	4.63257e-05	4.63257e-05	4.63257e-05	0.000289536	0.000289536	0.000289536	0.000289536	8.107e-06	0.000289536	8.107e-06	0.000145623	0.000115814	0	0	0
665	664	6.20652e-05	1e-18	1e-18	28.8995	9.39582e-05	9.99983e-08	0.0180997	2.83742e-05	1.74903e-05	9.93052e-07	52.6991	1e-18	1e-18	6.99988e-07	1e-18	1.99997e-05	1e-18	2.26735e-05	5.43058e-05	0.0170704	2.11885e-06	1.59819e-06	0.266959	0.590005	2.6202e-05	0.0440097	0.000277558	0.000289524	0.000289524	0.000289524	8.10667e-06	0.000289524	0.000752762	4.63238e-05	4.63238e-05	4.63238e-05	0.000289524	0.000289524	0.000289524	0.000289524	8.10667e-06	0.000289524	8.10667e-06	0.000145672	0.00011581	0	0	0
666	665	6.20652e-05	1e-18	1e-18	28.8995	9.39472e-05	9.99983e-08	0.0180997	2.83742e-05	1.74903e-05	9.93052e-07	52.6991	1e-18	1e-18	6.99988e-07	1e-18	1.99997e-05	1e-18	2.26919e-05	5.43756e-05	0.0170704	2.11885e-06	1.59819e-06	0.266959	0.590005	2.62021e-05	0.0440097	0.000277534	0.000289512	0.000289512	0.000289512	8.10634e-06	0.000289512	0.000752731	4.63219e-05	4.63219e-05	4.63219e-05	0.000289512	0.000289512	0.000289512	0.000289512	8.10634e-06	0.000289512	8.10634e-06	0.000145721	0.000115805	0	0	0
667	666	6.20652e-05	1e-18	1e-18	28.8995	9.39362e-05	9.99983e-08	0.0180997	2.83742e-05	1.74903e-05	9.93052e-07	52.6991	1e-18	1e-18	6.99988e-07	1e-18	1.99997e-05	1e-18	2.27103e-05	5.44453e-05	0.0170704	2.11885e-06	1.59819e-06	0.266959	0.590005	2.62021e-05	0.0440097	0.00027751	0.0002895	0.0002895	0.0002895	8.106e-06	0.0002895	0.0007527	4.632e-05	4.632e-05	4.632e-05	0.0002895	0.0002895	0.0002895	0.0002895	8.106e-06	0.0002895	8.106e-06	0.00014577	0.0001158	0	0	0
668	667	6.20652e-05	1e-18	1e-18	28.8995	9.39252e-05	9.99983e-08	0.0180997	2.83742e-05	1.74903e-05	9.93052e-07	52.6991	1e-18	1e-18	6.99988e-07	1e-18	1.99997e-05	1e-18	2.27287e-05	5.45151e-05	0.0170704	2.11885e-06	1.59819e-06	0.266958	0.590005	2.62022e-05	0.0440097	0.000277487	0.000289488	0.000289488	0.000289488	8.10567e-06	0.000289488	0.000752669	4.63181e-05	4.63181e-05	4.63181e-05	0.000289488	0.000289488	0.000289488	0.000289488	8.10567e-06	0.000289488	8.10567e-06	0.000145819	0.000115795	0	0	0
669	668	6.20652e-05	1e-18	1e-18	28.8995	9.39142e-05	9.99983e-08	0.0180997	2.83742e-05	1.74903e-05	9.93052e-07	52.6991	1e-18	1e-18	6.99988e-07	1e-18	1.99997e-05	1e-18	2.27471e-05	5.45848e-05	0.0170704	2.11885e-06	1.59819e-06	0.266958	0.590005	2.62022e-05	0.0440098	0.000277463	0.000289476	0.000289476	0.000289476	8.10533e-06	0.000289476	0.000752638	4.63162e-05	4.63162e-05	4.63162e-05	0.000289476	0.000289476	0.000289476	0.000289476	8.10533e-06	0.000289476	8.10533e-06	0.000145867	0.00011579	0	0	0
670	669	6.20652e-05	1e-18	1e-18	28.8995	9.39033e-05	9.99983e-08	0.0180997	2.83742e-05	1.74903e-05	9.93052e-07	52.6991	1e-18	1e-18	6.99988e-07	1e-18	1.99997e-05	1e-18	2.27655e-05	5.46545e-05	0.0170704	2.11885e-06	1.59819e-06	0.266958	0.590005	2.62023e-05	0.0440098	0.000277439	0.000289464	0.000289464	0.000289464	8.105e-06	0.000289464	0.000752607	4.63143e-05	4.63143e-05	4.63143e-05	0.000289464	0.000289464	0.000289464	0.000289464	8.105e-06	0.000289464	8.105e-06	0.000145916	0.000115786	0	0	0
671	670	6.20652e-05	1e-18	1e-18	28.8995	9.38923e-05	9.99983e-08	0.0180997	2.83742e-05	1.74903e-05	9.93052e-07	52.6991	1e-18	1e-18	6.99988e-07	1e-18	1.99997e-05	1e-18	2.27839e-05	5.47243e-05	0.0170704	2.11885e-06	1.59819e-06	0.266958	0.590005	2.62024e-05	0.0440098	0.000277415	0.000289452	0.000289452	0.000289452	8.10467e-06	0.000289452	0.000752576	4.63124e-05	4.63124e-05	4.63124e-05	0.000289452	0.000289452	0.000289452	0.000289452	8.10467e-06	0.000289452	8.10467e-06	0.000145965	0.000115781	0	0	0
672	671	6.20652e-05	1e-18	1e-18	28.8995	9.38813e-05	9.99983e-08	0.0180997	2.83742e-05	1.74903e-05	9.93052e-07	52.6991	1e-18	1e-18	6.99988e-07	1e-18	1.99997e-05	1e-18	2.28023e-05	5.4794e-05	0.0170704	2.11885e-06	1.59819e-06	0.266958	0.590005	2.62024e-05	0.0440098	0.000277392	0.00028944	0.00028944	0.00028944	8.10433e-06	0.00028944	0.000752545	4.63105e-05	4.63105e-05	4.63105e-05	0.00028944	0.00028944	0.00028944	0.00028944	8.10433e-06	0.00028944	8.10433e-06	0.000146014	0.000115776	0	0	0
673	672	6.20652e-05	1e-18	1e-18	28.8995	9.38703e-05	9.99983e-08	0.0180997	2.83742e-05	1.74903e-05	9.93052e-07	52.6991	1e-18	1e-18	6.99988e-07	1e-18	1.99997e-05	1e-18	2.28207e-05	5.48638e-05	0.0170704	2.11885e-06	1.59819e-06	0.266958	0.590005	2.62025e-05	0.0440098	0.000277368	0.000289428	0.000289428	0.000289428	8.104e-06	0.000289428	0.000752514	4.63086e-05	4.63086e-05	4.63086e-05	0.000289428	0.000289428	0.000289428	0.000289428	8.104e-06	0.000289428	8.104e-06	0.000146063	0.000115771	0	0	0
674	673	6.20652e-05	1e-18	1e-18	28.8995	9.38593e-05	9.99983e-08	0.0180997	2.83742e-05	1.74903e-05	9.93052e-07	52.6991	1e-18	1e-18	6.99988e-07	1e-18	1.99997e-05	1e-18	2.28391e-05	5.49335e-05	0.0170704	2.11885e-06	1.59819e-06	0.266958	0.590005	2.62025e-05	0.0440098	0.000277344	0.000289417	0.000289417	0.000289417	8.10366e-06	0.000289417	0.000752483	4.63066e-05	4.63066e-05	4.63066e-05	0.000289417	0.000289417	0.000289417	0.000289417	8.10366e-06	0.000289417	8.10366e-06	0.000146112	0.000115767	0	0	0
675	674	6.20652e-05	1e-18	1e-18	28.8995	9.38484e-05	9.99983e-08	0.0180997	2.83742e-05	1.74903e-05	9.93052e-07	52.6991	1e-18	1e-18	6.99988e-07	1e-18	1.99997e-05	1e-18	2.28575e-05	5.50032e-05	0.0170704	2.11885e-06	1.59819e-06	0.266958	0.590005	2.62026e-05	0.0440098	0.00027732	0.000289405	0.000289405	0.000289405	8.10333e-06	0.000289405	0.000752452	4.63047e-05	4.63047e-05	4.63047e-05	0.000289405	0.000289405	0.000289405	0.000289405	8.10333e-06	0.000289405	8.10333e-06	0.000146161	0.000115762	0	0	0
676	675	6.20652e-05	1e-18	1e-18	28.8995	9.38374e-05	9.99983e-08	0.0180997	2.83742e-05	1.74903e-05	9.93052e-07	52.6991	1e-18	1e-18	6.99988e-07	1e-18	1.99997e-05	1e-18	2.28759e-05	5.50729e-05	0.0170704	2.11885e-06	1.59819e-06	0.266958	0.590005	2.62026e-05	0.0440099	0.000277296	0.000289393	0.000289393	0.000289393	8.10299e-06	0.000289393	0.000752421	4.63028e-05	4.63028e-05	4.63028e-05	0.000289393	0.000289393	0.000289393	0.000289393	8.10299e-06	0.000289393	8.10299e-06	0.00014621	0.000115757	0	0	0
677	676	6.20652e-05	1e-18	1e-18	28.8995	9.38264e-05	9.99983e-08	0.0180997	2.83742e-05	1.74903e-05	9.93052e-07	52.6991	1e-18	1e-18	6.99988e-07	1e-18	1.99997e-05	1e-18	2.28943e-05	5.51427e-05	0.0170704	2.11885e-06	1.59819e-06	0.266958	0.590005	2.62027e-05	0.0440099	0.000277273	0.000289381	0.000289381	0.000289381	8.10266e-06	0.000289381	0.00075239	4.63009e-05	4.63009e-05	4.63009e-05	0.000289381	0.000289381	0.000289381	0.000289381	8.10266e-06	0.000289381	8.10266e-06	0.000146258	0.000115752	0	0	0
678	677	6.20652e-05	1e-18	1e-18	28.8995	9.38154e-05	9.99983e-08	0.0180997	2.83742e-05	1.74903e-05	9.93052e-07	52.6991	1e-18	1e-18	6.99988e-07	1e-18	1.99997e-05	1e-18	2.29127e-05	5.52124e-05	0.0170704	2.11885e-06	1.59819e-06	0.266958	0.590005	2.62028e-05	0.0440099	0.000277249	0.000289369	0.000289369	0.000289369	8.10233e-06	0.000289369	0.000752359	4.6299e-05	4.6299e-05	4.6299e-05	0.000289369	0.000289369	0.000289369	0.000289369	8.10233e-06	0.000289369	8.10233e-06	0.000146307	0.000115748	0	0	0
679	678	6.20652e-05	1e-18	1e-18	28.8995	9.38045e-05	9.99983e-08	0.0180997	2.83742e-05	1.74903e-05	9.93052e-07	52.6991	1e-18	1e-18	6.99988e-07	1e-18	1.99997e-05	1e-18	2.29311e-05	5.52821e-05	0.0170704	2.11885e-06	1.59819e-06	0.266958	0.590005	2.62028e-05	0.0440099	0.000277225	0.000289357	0.000289357	0.000289357	8.10199e-06	0.000289357	0.000752328	4.62971e-05	4.62971e-05	4.62971e-05	0.000289357	0.000289357	0.000289357	0.000289357	8.10199e-06	0.000289357	8.10199e-06	0.000146356	0.000115743	0	0	0
680	679	6.20652e-05	1e-18	1e-18	28.8995	9.37935e-05	9.99983e-08	0.0180997	2.83742e-05	1.74903e-05	9.93052e-07	52.6991	1e-18	1e-18	6.99988e-07	1e-18	1.99997e-05	1e-18	2.29495e-05	5.53518e-05	0.0170704	2.11885e-06	1.59819e-06	0.266958	0.590005	2.62029e-05	0.0440099	0.000277201	0.000289345	0.000289345	0.000289345	8.10166e-06	0.000289345	0.000752297	4.62952e-05	4.62952e-05	4.62952e-05	0.000289345	0.000289345	0.000289345	0.000289345	8.10166e-06	0.000289345	8.10166e-06	0.000146405	0.000115738	0	0	0
681	680	6.20652e-05	1e-18	1e-18	28.8995	9.37825e-05	9.99983e-08	0.0180997	2.83742e-05	1.74903e-05	9.93052e-07	52.6991	1e-18	1e-18	6.99988e-07	1e-18	1.99997e-05	1e-18	2.29679e-05	5.54216e-05	0.0170704	2.11885e-06	1.59819e-06	0.266958	0.590005	2.62029e-05	0.0440099	0.000277178	0.000289333	0.000289333	0.000289333	8.10132e-06	0.000289333	0.000752266	4.62933e-05	4.62933e-05	4.62933e-05	0.000289333	0.000289333	0.000289333	0.000289333	8.10132e-06	0.000289333	8.10132e-06	0.000146454	0.000115733	0	0	0
682	681	6.20652e-05	1e-18	1e-18	28.8995	9.37715e-05	9.99983e-08	0.0180997	2.83742e-05	1.74903e-05	9.93052e-07	52.6991	1e-18	1e-18	6.99988e-07	1e-18	1.99997e-05	1e-18	2.29862e-05	5.54913e-05	0.0170704	2.11885e-06	1.59819e-06	0.266958	0.590005	2.6203e-05	0.04401	0.000277154	0.000289321	0.000289321	0.000289321	8.10099e-06	0.000289321	0.000752235	4.62914e-05	4.62914e-05	4.62914e-05	0.000289321	0.000289321	0.000289321	0.000289321	8.10099e-06	0.000289321	8.10099e-06	0.000146503	0.000115728	0	0	0
683	682	6.20652e-05	1e-18	1e-18	28.8995	9.37606e-05	9.99983e-08	0.0180997	2.83742e-05	1.74903e-05	9.93052e-07	52.6991	1e-18	1e-18	6.99988e-07	1e-18	1.99997e-05	1e-18	2.30046e-05	5.5561e-05	0.0170704	2.11885e-06	1.59819e-06	0.266957	0.590005	2.62031e-05	0.04401	0.00027713	0.000289309	0.000289309	0.000289309	8.10066e-06	0.000289309	0.000752204	4.62895e-05	4.62895e-05	4.62895e-05	0.000289309	0.000289309	0.000289309	0.000289309	8.10066e-06	0.000289309	8.10066e-06	0.000146552	0.000115724	0	0	0
684	683	6.20652e-05	1e-18	1e-18	28.8995	9.37496e-05	9.99983e-08	0.0180997	2.83742e-05	1.74903e-05	9.93052e-07	52.6991	1e-18	1e-18	6.99988e-07	1e-18	1.99997e-05	1e-18	2.3023e-05	5.56307e-05	0.0170704	2.11885e-06	1.59819e-06	0.266957	0.590005	2.62031e-05	0.04401	0.000277106	0.000289297	0.000289297	0.000289297	8.10032e-06	0.000289297	0.000752173	4.62876e-05	4.62876e-05	4.62876e-05	0.000289297	0.000289297	0.000289297	0.000289297	8.10032e-06	0.000289297	8.10032e-06	0.0001466	0.000115719	0	0	0
685	684	6.20652e-05	1e-18	1e-18	28.8995	9.37386e-05	9.99983e-08	0.0180997	2.83742e-05	1.74903e-05	9.93052e-07	52.6991	1e-18	1e-18	6.99988e-07	1e-18	1.99997e-05	1e-18	2.30414e-05	5.57004e-05	0.0170704	2.11885e-06	1.59819e-06	0.266957	0.590005	2.62032e-05	0.04401	0.000277083	0.000289285	0.000289285	0.000289285	8.09999e-06	0.000289285	0.000752142	4.62857e-05	4.62857e-05	4.62857e-05	0.000289285	0.000289285	0.000289285	0.000289285	8.09999e-06	0.000289285	8.09999e-06	0.000146649	0.000115714	0	0	0
686	685	6.20652e-05	1e-18	1e-18	28.8995	9.37276e-05	9.99983e-08	0.0180997	2.83742e-05	1.74903e-05	9.93052e-07	52.6991	1e-18	1e-18	6.99988e-07	1e-18	1.99997e-05	1e-18	2.30598e-05	5.57702e-05	0.0170704	2.11885e-06	1.59819e-06	0.266957	0.590005	2.62032e-05	0.04401	0.000277059	0.000289273	0.000289273	0.000289273	8.09966e-06	0.000289273	0.000752111	4.62837e-05	4.62837e-05	4.62837e-05	0.000289273	0.000289273	0.000289273	0.000289273	8.09966e-06	0.000289273	8.09966e-06	0.000146698	0.000115709	0	0	0
687	686	6.20652e-05	1e-18	1e-18	28.8995	9.37167e-05	9.99983e-08	0.0180997	2.83742e-05	1.74903e-05	9.93052e-07	52.6991	1e-18	1e-18	6.99988e-07	1e-18	1.99997e-05	1e-18	2.30782e-05	5.58399e-05	0.0170704	2.11885e-06	1.59819e-06	0.266957	0.590005	2.62033e-05	0.04401	0.000277035	0.000289261	0.000289261	0.000289261	8.09932e-06	0.000289261	0.00075208	4.62818e-05	4.62818e-05	4.62818e-05	0.000289261	0.000289261	0.000289261	0.000289261	8.09932e-06	0.000289261	8.09932e-06	0.000146747	0.000115705	0	0	0
688	687	6.20652e-05	1e-18	1e-18	28.8995	9.37057e-05	9.99983e-08	0.0180997	2.83742e-05	1.74903e-05	9.93052e-07	52.6991	1e-18	1e-18	6.99988e-07	1e-18	1.99997e-05	1e-18	2.30966e-05	5.59096e-05	0.0170704	2.11885e-06	1.59819e-06	0.266957	0.590005	2.62034e-05	0.0440101	0.000277011	0.00028925	0.00028925	0.00028925	8.09899e-06	0.00028925	0.000752049	4.62799e-05	4.62799e-05	4.62799e-05	0.00028925	0.00028925	0.00028925	0.00028925	8.09899e-06	0.00028925	8.09899e-06	0.000146796	0.0001157	0	0	0
689	688	6.20652e-05	1e-18	1e-18	28.8995	9.36947e-05	9.99983e-08	0.0180997	2.83742e-05	1.74903e-05	9.93052e-07	52.6991	1e-18	1e-18	6.99988e-07	1e-18	1.99997e-05	1e-18	2.3115e-05	5.59793e-05	0.0170704	2.11885e-06	1.59819e-06	0.266957	0.590005	2.62034e-05	0.0440101	0.000276987	0.000289238	0.000289238	0.000289238	8.09865e-06	0.000289238	0.000752018	4.6278e-05	4.6278e-05	4.6278e-05	0.000289238	0.000289238	0.000289238	0.000289238	8.09865e-06	0.000289238	8.09865e-06	0.000146844	0.000115695	0	0	0
690	689	6.20652e-05	1e-18	1e-18	28.8995	9.36837e-05	9.99983e-08	0.0180997	2.83742e-05	1.74903e-05	9.93052e-07	52.6991	1e-18	1e-18	6.99988e-07	1e-18	1.99997e-05	1e-18	2.31334e-05	5.6049e-05	0.0170704	2.11885e-06	1.59819e-06	0.266957	0.590005	2.62035e-05	0.0440101	0.000276964	0.000289226	0.000289226	0.000289226	8.09832e-06	0.000289226	0.000751987	4.62761e-05	4.62761e-05	4.62761e-05	0.000289226	0.000289226	0.000289226	0.000289226	8.09832e-06	0.000289226	8.09832e-06	0.000146893	0.00011569	0	0	0
691	690	6.20652e-05	1e-18	1e-18	28.8995	9.36728e-05	9.99983e-08	0.0180997	2.83742e-05	1.74903e-05	9.93052e-07	52.6991	1e-18	1e-18	6.99988e-07	1e-18	1.99997e-05	1e-18	2.31518e-05	5.61187e-05	0.0170704	2.11885e-06	1.59819e-06	0.266957	0.590005	2.62035e-05	0.0440101	0.00027694	0.000289214	0.000289214	0.000289214	8.09799e-06	0.000289214	0.000751956	4.62742e-05	4.62742e-05	4.62742e-05	0.000289214	0.000289214	0.000289214	0.000289214	8.09799e-06	0.000289214	8.09799e-06	0.000146942	0.000115686	0	0	0
692	691	6.20652e-05	1e-18	1e-18	28.8995	9.36618e-05	9.99983e-08	0.0180997	2.83742e-05	1.74903e-05	9.93052e-07	52.6991	1e-18	1e-18	6.99988e-07	1e-18	1.99997e-05	1e-18	2.31702e-05	5.61884e-05	0.0170704	2.11885e-06	1.59819e-06	0.266957	0.590005	2.62036e-05	0.0440101	0.000276916	0.000289202	0.000289202	0.000289202	8.09765e-06	0.000289202	0.000751925	4.62723e-05	4.62723e-05	4.62723e-05	0.000289202	0.000289202	0.000289202	0.000289202	8.09765e-06	0.000289202	8.09765e-06	0.000146991	0.000115681	0	0	0
693	692	6.20652e-05	1e-18	1e-18	28.8995	9.36508e-05	9.99983e-08	0.0180997	2.83742e-05	1.74903e-05	9.93052e-07	52.6991	1e-18	1e-18	6.99988e-07	1e-18	1.99997e-05	1e-18	2.31886e-05	5.62581e-05	0.0170704	2.11885e-06	1.59819e-06	0.266957	0.590005	2.62036e-05	0.0440101	0.000276892	0.00028919	0.00028919	0.00028919	8.09732e-06	0.00028919	0.000751894	4.62704e-05	4.62704e-05	4.62704e-05	0.00028919	0.00028919	0.00028919	0.00028919	8.09732e-06	0.00028919	8.09732e-06	0.00014704	0.000115676	0	0	0
694	693	6.20652e-05	1e-18	1e-18	28.8995	9.36398e-05	9.99983e-08	0.0180997	2.83742e-05	1.74903e-05	9.93052e-07	52.6991	1e-18	1e-18	6.99988e-07	1e-18	1.99997e-05	1e-18	2.3207e-05	5.63278e-05	0.0170704	2.11885e-06	1.59819e-06	0.266957	0.590005	2.62037e-05	0.0440101	0.000276869	0.000289178	0.000289178	0.000289178	8.09698e-06	0.000289178	0.000751863	4.62685e-05	4.62685e-05	4.62685e-05	0.000289178	0.000289178	0.000289178	0.000289178	8.09698e-06	0.000289178	8.09698e-06	0.000147089	0.000115671	0	0	0
695	694	6.20652e-05	1e-18	1e-18	28.8995	9.36289e-05	9.99983e-08	0.0180997	2.83742e-05	1.74903e-05	9.93052e-07	52.6991	1e-18	1e-18	6.99988e-07	1e-18	1.99997e-05	1e-18	2.32254e-05	5.63975e-05	0.0170704	2.11885e-06	1.59819e-06	0.266957	0.590005	2.62038e-05	0.0440102	0.000276845	0.000289166	0.000289166	0.000289166	8.09665e-06	0.000289166	0.000751832	4.62666e-05	4.62666e-05	4.62666e-05	0.000289166	0.000289166	0.000289166	0.000289166	8.09665e-06	0.000289166	8.09665e-06	0.000147137	0.000115666	0	0	0
696	695	6.20652e-05	1e-18	1e-18	28.8995	9.36179e-05	9.99983e-08	0.0180997	2.83742e-05	1.74903e-05	9.93052e-07	52.6991	1e-18	1e-18	6.99988e-07	1e-18	1.99997e-05	1e-18	2.32438e-05	5.64672e-05	0.0170704	2.11885e-06	1.59819e-06	0.266957	0.590005	2.62038e-05	0.0440102	0.000276821	0.000289154	0.000289154	0.000289154	8.09632e-06	0.000289154	0.000751801	4.62647e-05	4.62647e-05	4.62647e-05	0.000289154	0.000289154	0.000289154	0.000289154	8.09632e-06	0.000289154	8.09632e-06	0.000147186	0.000115662	0	0	0
697	696	6.20652e-05	1e-18	1e-18	28.8995	9.36069e-05	9.99983e-08	0.0180997	2.83742e-05	1.74903e-05	9.93052e-07	52.6991	1e-18	1e-18	6.99988e-07	1e-18	1.99997e-05	1e-18	2.32621e-05	5.65369e-05	0.0170704	2.11885e-06	1.59819e-06	0.266957	0.590005	2.62039e-05	0.0440102	0.000276797	0.000289142	0.000289142	0.000289142	8.09598e-06	0.000289142	0.00075177	4.62628e-05	4.62628e-05	4.62628e-05	0.000289142	0.000289142	0.000289142	0.000289142	8.09598e-06	0.000289142	8.09598e-06	0.000147235	0.000115657	0	0	0
698	697	6.20652e-05	1e-18	1e-18	28.8995	9.3596e-05	9.99983e-08	0.0180997	2.83742e-05	1.74903e-05	9.93052e-07	52.6991	1e-18	1e-18	6.99988e-07	1e-18	1.99997e-05	1e-18	2.32805e-05	5.66066e-05	0.0170704	2.11885e-06	1.59819e-06	0.266956	0.590005	2.62039e-05	0.0440102	0.000276774	0.00028913	0.00028913	0.00028913	8.09565e-06	0.00028913	0.000751739	4.62609e-05	4.62609e-05	4.62609e-05	0.00028913	0.00028913	0.00028913	0.00028913	8.09565e-06	0.00028913	8.09565e-06	0.000147284	0.000115652	0	0	0
699	698	6.20652e-05	1e-18	1e-18	28.8995	9.3585e-05	9.99983e-08	0.0180997	2.83742e-05	1.74903e-05	9.93052e-07	52.6991	1e-18	1e-18	6.99988e-07	1e-18	1.99997e-05	1e-18	2.32989e-05	5.66763e-05	0.0170704	2.11885e-06	1.59819e-06	0.266956	0.590005	2.6204e-05	0.0440102	0.00027675	0.000289118	0.000289118	0.000289118	8.09532e-06	0.000289118	0.000751708	4.62589e-05	4.62589e-05	4.62589e-05	0.000289118	0.000289118	0.000289118	0.000289118	8.09532e-06	0.000289118	8.09532e-06	0.000147332	0.000115647	0	0	0
700	699	6.20652e-05	1e-18	1e-18	28.8995	9.3574e-05	9.99983e-08	0.0180997	2.83742e-05	1.74903e-05	9.93052e-07	52.6991	1e-18	1e-18	6.99988e-07	1e-18	1.99997e-05	1e-18	2.33173e-05	5.6746e-05	0.0170704	2.11885e-06	1.59819e-06	0.266956	0.590005	2.62041e-05	0.0440102	0.000276726	0.000289106	0.000289106	0.000289106	8.09498e-06	0.000289106	0.000751677	4.6257e-05	4.6257e-05	4.6257e-05	0.000289106	0.000289106	0.000289106	0.000289106	8.09498e-06	0.000289106	8.09498e-06	0.000147381	0.000115643	0	0	0
701	700	6.20652e-05	1e-18	1e-18	28.8995	9.3563e-05	9.99983e-08	0.0180997	2.83742e-05	1.74903e-05	9.93052e-07	52.6991	1e-18	1e-18	6.99988e-07	1e-18	1.99997e-05	1e-18	2.33357e-05	5.68157e-05	0.0170704	2.11885e-06	1.59819e-06	0.266956	0.590005	2.62041e-05	0.0440103	0.000276702	0.000289095	0.000289095	0.000289095	8.09465e-06	0.000289095	0.000751646	4.62551e-05	4.62551e-05	4.62551e-05	0.000289095	0.000289095	0.000289095	0.000289095	8.09465e-06	0.000289095	8.09465e-06	0.00014743	0.000115638	0	0	0
702	701	6.20652e-05	1e-18	1e-18	28.8995	9.35521e-05	9.99983e-08	0.0180997	2.83742e-05	1.74903e-05	9.93052e-07	52.6991	1e-18	1e-18	6.99988e-07	1e-18	1.99997e-05	1e-18	2.33541e-05	5.68854e-05	0.0170704	2.11885e-06	1.59819e-06	0.266956	0.590005	2.62042e-05	0.0440103	0.000276679	0.000289083	0.000289083	0.000289083	8.09431e-06	0.000289083	0.000751615	4.62532e-05	4.62532e-05	4.62532e-05	0.000289083	0.000289083	0.000289083	0.000289083	8.09431e-06	0.000289083	8.09431e-06	0.000147479	0.000115633	0	0	0
703	702	6.20652e-05	1e-18	1e-18	28.8995	9.35411e-05	9.99983e-08	0.0180997	2.83742e-05	1.74903e-05	9.93052e-07	52.6991	1e-18	1e-18	6.99988e-07	1e-18	1.99997e-05	1e-18	2.33725e-05	5.6955e-05	0.0170704	2.11885e-06	1.59819e-06	0.266956	0.590005	2.62042e-05	0.0440103	0.000276655	0.000289071	0.000289071	0.000289071	8.09398e-06	0.000289071	0.000751584	4.62513e-05	4.62513e-05	4.62513e-05	0.000289071	0.000289071	0.000289071	0.000289071	8.09398e-06	0.000289071	8.09398e-06	0.000147528	0.000115628	0	0	0
704	703	6.20652e-05	1e-18	1e-18	28.8995	9.35301e-05	9.99983e-08	0.0180997	2.83742e-05	1.74903e-05	9.93052e-07	52.6991	1e-18	1e-18	6.99988e-07	1e-18	1.99997e-05	1e-18	2.33909e-05	5.70247e-05	0.0170704	2.11885e-06	1.59819e-06	0.266956	0.590005	2.62043e-05	0.0440103	0.000276631	0.000289059	0.000289059	0.000289059	8.09365e-06	0.000289059	0.000751553	4.62494e-05	4.62494e-05	4.62494e-05	0.000289059	0.000289059	0.000289059	0.000289059	8.09365e-06	0.000289059	8.09365e-06	0.000147576	0.000115624	0	0	0
705	704	6.20652e-05	1e-18	1e-18	28.8995	9.35192e-05	9.99983e-08	0.0180997	2.83742e-05	1.74903e-05	9.93052e-07	52.6991	1e-18	1e-18	6.99988e-07	1e-18	1.99997e-05	1e-18	2.34093e-05	5.70944e-05	0.0170704	2.11885e-06	1.59819e-06	0.266956	0.590005	2.62043e-05	0.0440103	0.000276607	0.000289047	0.000289047	0.000289047	8.09331e-06	0.000289047	0.000751522	4.62475e-05	4.62475e-05	4.62475e-05	0.000289047	0.000289047	0.000289047	0.000289047	8.09331e-06	0.000289047	8.09331e-06	0.000147625	0.000115619	0	0	0
706	705	6.20652e-05	1e-18	1e-18	28.8995	9.35082e-05	9.99983e-08	0.0180997	2.83742e-05	1.74903e-05	9.93052e-07	52.6991	1e-18	1e-18	6.99988e-07	1e-18	1.99997e-05	1e-18	2.34277e-05	5.71641e-05	0.0170704	2.11885e-06	1.59819e-06	0.266956	0.590005	2.62044e-05	0.0440103	0.000276583	0.000289035	0.000289035	0.000289035	8.09298e-06	0.000289035	0.000751491	4.62456e-05	4.62456e-05	4.62456e-05	0.000289035	0.000289035	0.000289035	0.000289035	8.09298e-06	0.000289035	8.09298e-06	0.000147674	0.000115614	0	0	0
707	706	6.20652e-05	1e-18	1e-18	28.8995	9.34972e-05	9.99983e-08	0.0180997	2.83742e-05	1.74903e-05	9.93052e-07	52.6991	1e-18	1e-18	6.99988e-07	1e-18	1.99997e-05	1e-18	2.3446e-05	5.72338e-05	0.0170704	2.11885e-06	1.59819e-06	0.266956	0.590005	2.62045e-05	0.0440103	0.00027656	0.000289023	0.000289023	0.000289023	8.09265e-06	0.000289023	0.00075146	4.62437e-05	4.62437e-05	4.62437e-05	0.000289023	0.000289023	0.000289023	0.000289023	8.09265e-06	0.000289023	8.09265e-06	0.000147723	0.000115609	0	0	0
708	707	6.20652e-05	1e-18	1e-18	28.8995	9.34863e-05	9.99983e-08	0.0180997	2.83742e-05	1.74903e-05	9.93052e-07	52.6991	1e-18	1e-18	6.99988e-07	1e-18	1.99997e-05	1e-18	2.34644e-05	5.73034e-05	0.0170704	2.11885e-06	1.59819e-06	0.266956	0.590005	2.62045e-05	0.0440104	0.000276536	0.000289011	0.000289011	0.000289011	8.09231e-06	0.000289011	0.000751429	4.62418e-05	4.62418e-05	4.62418e-05	0.000289011	0.000289011	0.000289011	0.000289011	8.09231e-06	0.000289011	8.09231e-06	0.000147771	0.000115604	0	0	0
709	708	6.20652e-05	1e-18	1e-18	28.8995	9.34753e-05	9.99983e-08	0.0180997	2.83742e-05	1.74903e-05	9.93052e-07	52.6991	1e-18	1e-18	6.99988e-07	1e-18	1.99997e-05	1e-18	2.34828e-05	5.73731e-05	0.0170704	2.11885e-06	1.59819e-06	0.266956	0.590005	2.62046e-05	0.0440104	0.000276512	0.000288999	0.000288999	0.000288999	8.09198e-06	0.000288999	0.000751398	4.62399e-05	4.62399e-05	4.62399e-05	0.000288999	0.000288999	0.000288999	0.000288999	8.09198e-06	0.000288999	8.09198e-06	0.00014782	0.0001156	0	0	0
710	709	6.20652e-05	1e-18	1e-18	28.8995	9.34643e-05	9.99983e-08	0.0180997	2.83742e-05	1.74903e-05	9.93052e-07	52.6991	1e-18	1e-18	6.99988e-07	1e-18	1.99997e-05	1e-18	2.35012e-05	5.74428e-05	0.0170704	2.11885e-06	1.59819e-06	0.266956	0.590005	2.62046e-05	0.0440104	0.000276488	0.000288987	0.000288987	0.000288987	8.09165e-06	0.000288987	0.000751367	4.6238e-05	4.6238e-05	4.6238e-05	0.000288987	0.000288987	0.000288987	0.000288987	8.09165e-06	0.000288987	8.09165e-06	0.000147869	0.000115595	0	0	0
711	710	6.20652e-05	1e-18	1e-18	28.8995	9.34534e-05	9.99983e-08	0.0180997	2.83742e-05	1.74903e-05	9.93052e-07	52.6991	1e-18	1e-18	6.99988e-07	1e-18	1.99997e-05	1e-18	2.35196e-05	5.75125e-05	0.0170704	2.11885e-06	1.59819e-06	0.266956	0.590005	2.62047e-05	0.0440104	0.000276465	0.000288975	0.000288975	0.000288975	8.09131e-06	0.000288975	0.000751336	4.62361e-05	4.62361e-05	4.62361e-05	0.000288975	0.000288975	0.000288975	0.000288975	8.09131e-06	0.000288975	8.09131e-06	0.000147918	0.00011559	0	0	0
712	711	6.20652e-05	1e-18	1e-18	28.8995	9.34424e-05	9.99983e-08	0.0180997	2.83742e-05	1.74903e-05	9.93052e-07	52.6991	1e-18	1e-18	6.99988e-07	1e-18	1.99997e-05	1e-18	2.3538e-05	5.75821e-05	0.0170704	2.11885e-06	1.59819e-06	0.266956	0.590005	2.62047e-05	0.0440104	0.000276441	0.000288963	0.000288963	0.000288963	8.09098e-06	0.000288963	0.000751305	4.62342e-05	4.62342e-05	4.62342e-05	0.000288963	0.000288963	0.000288963	0.000288963	8.09098e-06	0.000288963	8.09098e-06	0.000147966	0.000115585	0	0	0
713	712	6.20652e-05	1e-18	1e-18	28.8995	9.34314e-05	9.99983e-08	0.0180997	2.83742e-05	1.74903e-05	9.93052e-07	52.6991	1e-18	1e-18	6.99988e-07	1e-18	1.99997e-05	1e-18	2.35564e-05	5.76518e-05	0.0170704	2.11885e-06	1.59819e-06	0.266955	0.590005	2.62048e-05	0.0440104	0.000276417	0.000288952	0.000288952	0.000288952	8.09064e-06	0.000288952	0.000751274	4.62323e-05	4.62323e-05	4.62323e-05	0.000288952	0.000288952	0.000288952	0.000288952	8.09064e-06	0.000288952	8.09064e-06	0.000148015	0.000115581	0	0	0
714	713	6.20652e-05	1e-18	1e-18	28.8995	9.34205e-05	9.99983e-08	0.0180997	2.83742e-05	1.74903e-05	9.93052e-07	52.6991	1e-18	1e-18	6.99988e-07	1e-18	1.99997e-05	1e-18	2.35748e-05	5.77215e-05	0.0170704	2.11885e-06	1.59819e-06	0.266955	0.590005	2.62049e-05	0.0440105	0.000276393	0.00028894	0.00028894	0.00028894	8.09031e-06	0.00028894	0.000751243	4.62303e-05	4.62303e-05	4.62303e-05	0.00028894	0.00028894	0.00028894	0.00028894	8.09031e-06	0.00028894	8.09031e-06	0.000148064	0.000115576	0	0	0
715	714	6.20652e-05	1e-18	1e-18	28.8995	9.34095e-05	9.99983e-08	0.0180997	2.83742e-05	1.74903e-05	9.93052e-07	52.6991	1e-18	1e-18	6.99988e-07	1e-18	1.99997e-05	1e-18	2.35931e-05	5.77912e-05	0.0170704	2.11885e-06	1.59819e-06	0.266955	0.590005	2.62049e-05	0.0440105	0.00027637	0.000288928	0.000288928	0.000288928	8.08998e-06	0.000288928	0.000751212	4.62284e-05	4.62284e-05	4.62284e-05	0.000288928	0.000288928	0.000288928	0.000288928	8.08998e-06	0.000288928	8.08998e-06	0.000148112	0.000115571	0	0	0
716	715	6.20652e-05	1e-18	1e-18	28.8995	9.33985e-05	9.99983e-08	0.0180997	2.83742e-05	1.74903e-05	9.93052e-07	52.6991	1e-18	1e-18	6.99988e-07	1e-18	1.99997e-05	1e-18	2.36115e-05	5.78608e-05	0.0170704	2.11885e-06	1.59819e-06	0.266955	0.590005	2.6205e-05	0.0440105	0.000276346	0.000288916	0.000288916	0.000288916	8.08964e-06	0.000288916	0.000751181	4.62265e-05	4.62265e-05	4.62265e-05	0.000288916	0.000288916	0.000288916	0.000288916	8.08964e-06	0.000288916	8.08964e-06	0.000148161	0.000115566	0	0	0
717	716	6.20652e-05	1e-18	1e-18	28.8995	9.33876e-05	9.99983e-08	0.0180997	2.83742e-05	1.74903e-05	9.93052e-07	52.6991	1e-18	1e-18	6.99988e-07	1e-18	1.99997e-05	1e-18	2.36299e-05	5.79305e-05	0.0170704	2.11885e-06	1.59819e-06	0.266955	0.590005	2.6205e-05	0.0440105	0.000276322	0.000288904	0.000288904	0.000288904	8.08931e-06	0.000288904	0.00075115	4.62246e-05	4.62246e-05	4.62246e-05	0.000288904	0.000288904	0.000288904	0.000288904	8.08931e-06	0.000288904	8.08931e-06	0.00014821	0.000115562	0	0	0
718	717	6.20652e-05	1e-18	1e-18	28.8995	9.33766e-05	9.99983e-08	0.0180997	2.83742e-05	1.74903e-05	9.93052e-07	52.6991	1e-18	1e-18	6.99988e-07	1e-18	1.99997e-05	1e-18	2.36483e-05	5.80001e-05	0.0170704	2.11885e-06	1.59819e-06	0.266955	0.590005	2.62051e-05	0.0440105	0.000276298	0.000288892	0.000288892	0.000288892	8.08898e-06	0.000288892	0.000751119	4.62227e-05	4.62227e-05	4.62227e-05	0.000288892	0.000288892	0.000288892	0.000288892	8.08898e-06	0.000288892	8.08898e-06	0.000148259	0.000115557	0	0	0
719	718	6.20652e-05	1e-18	1e-18	28.8995	9.33656e-05	9.99983e-08	0.0180997	2.83742e-05	1.74903e-05	9.93052e-07	52.6991	1e-18	1e-18	6.99988e-07	1e-18	1.99997e-05	1e-18	2.36667e-05	5.80698e-05	0.0170704	2.11885e-06	1.59819e-06	0.266955	0.590005	2.62052e-05	0.0440105	0.000276275	0.00028888	0.00028888	0.00028888	8.08864e-06	0.00028888	0.000751088	4.62208e-05	4.62208e-05	4.62208e-05	0.00028888	0.00028888	0.00028888	0.00028888	8.08864e-06	0.00028888	8.08864e-06	0.000148307	0.000115552	0	0	0
720	719	6.20652e-05	1e-18	1e-18	28.8995	9.33547e-05	9.99983e-08	0.0180997	2.83742e-05	1.74903e-05	9.93052e-07	52.6991	1e-18	1e-18	6.99988e-07	1e-18	1.99997e-05	1e-18	2.36851e-05	5.81395e-05	0.0170704	2.11885e-06	1.59819e-06	0.266955	0.590005	2.62052e-05	0.0440105	0.000276251	0.000288868	0.000288868	0.000288868	8.08831e-06	0.000288868	0.000751057	4.62189e-05	4.62189e-05	4.62189e-05	0.000288868	0.000288868	0.000288868	0.000288868	8.08831e-06	0.000288868	8.08831e-06	0.000148356	0.000115547	0	0	0
721	720	6.20652e-05	1e-18	1e-18	28.8995	9.33437e-05	9.99983e-08	0.0180997	2.83742e-05	1.74903e-05	9.93052e-07	52.6991	1e-18	1e-18	6.99988e-07	1e-18	1.99997e-05	1e-18	2.37035e-05	5.82091e-05	0.0170704	2.11885e-06	1.59819e-06	0.266955	0.590005	2.62053e-05	0.0440106	0.000276227	0.000288856	0.000288856	0.000288856	8.08798e-06	0.000288856	0.000751026	4.6217e-05	4.6217e-05	4.6217e-05	0.000288856	0.000288856	0.000288856	0.000288856	8.08798e-06	0.000288856	8.08798e-06	0.000148405	0.000115543	0	0	0
																													Biomass production
																												Gross	-8.70245e-06	-8.70245e-06	-8.70245e-06	-2.43669e-07	-8.70245e-06	-2.26264e-05	-1.39239e-06	-1.39239e-06	-1.39239e-06	-8.70245e-06	-8.70245e-06	-8.70245e-06	-8.70245e-06	-2.43669e-07	-8.70245e-06	-2.43669e-07	2.93812e-05	-3.48098e-06
																												Net	0	0	0	0	0	0	0	0	0	0	0	0	0	0	0	0	2.93812e-05	0
																													Sum - biomass production
																												Autotrophy	0	molBiomass/m3/30d
																												Heterotrophy	2.93812e-05	molBiomass/m3/30d
[truncated: 33 more columns]

## Sheet: BrokenSpur_output_review
	time	TH2S	S	S2O3	SO4	NH4	NO2	NO3	Fe2.d	Mn.d	Zn.d	Mg	FeS	FeS2	FeOH3	FeOOH	MnO2	ZnS	H	HCO3	CO2	CH4	H2	O2	N2	DOC.l	DOC.r	POC	POC1	POC2	POC3	POC4	POC5	POC6	POC7	POC8	POC9	POC10	POC11	POC12	POC13	POC14	POC15	POC16	POC17	POC18	Met1	Met2	Met3
1	0	1.69651e-05	1e-18	1e-18	28.8999	9.99998e-05	9.99998e-08	0.0181	3.58002e-06	6.93702e-07	3.044e-07	52.6999	1e-18	1e-18	6.99999e-07	1e-18	2e-05	1e-18	1.25902e-05	1.60549e-05	0.0170114	4.1965e-07	1.57021e-06	0.267	0.590001	1.0348e-05	0.0439999	0.000299999	0.000297559	0.000297559	0.000297559	8.33165e-06	0.000297559	0.000773653	4.76094e-05	4.76094e-05	4.76094e-05	0.000297559	0.000297559	0.000297559	0.000297559	8.33165e-06	0.000297559	8.33165e-06	0.000119024	0.000119024	0	0	0
2	1	1.69651e-05	1e-18	1e-18	28.8999	9.99998e-05	9.99998e-08	0.0181	3.58002e-06	6.93702e-07	3.044e-07	52.6999	1e-18	1e-18	6.99999e-07	1e-18	2e-05	1e-18	1.25902e-05	1.60549e-05	0.0170114	4.1965e-07	1.57021e-06	0.267	0.590001	1.04116e-05	0.0439999	0.00029992	0.000297546	0.000297546	0.000297546	8.3313e-06	0.000297546	0.000773621	4.76074e-05	4.76074e-05	4.76074e-05	0.000297546	0.000297546	0.000297546	0.000297546	8.3313e-06	0.000297546	8.3313e-06	0.000119019	0.000119019	0	0	0
3	2	1.69651e-05	1e-18	1e-18	28.8999	9.99998e-05	9.99998e-08	0.0181	3.58002e-06	6.93702e-07	3.044e-07	52.6999	1e-18	1e-18	6.99999e-07	1e-18	2e-05	1e-18	1.25902e-05	1.60549e-05	0.0170114	4.1965e-07	1.57021e-06	0.267	0.590001	1.04752e-05	0.044	0.00029984	0.000297534	0.000297534	0.000297534	8.33096e-06	0.000297534	0.000773589	4.76055e-05	4.76055e-05	4.76055e-05	0.000297534	0.000297534	0.000297534	0.000297534	8.33096e-06	0.000297534	8.33096e-06	0.000119014	0.000119014	0	0	0
4	3	1.69651e-05	1e-18	1e-18	28.8999	9.99998e-05	9.99998e-08	0.0181	3.58002e-06	6.93702e-07	3.044e-07	52.6999	1e-18	1e-18	6.99999e-07	1e-18	2e-05	1e-18	1.25902e-05	1.60549e-05	0.0170114	4.1965e-07	1.57021e-06	0.267	0.590001	1.05388e-05	0.044	0.000299761	0.000297522	0.000297522	0.000297522	8.33061e-06	0.000297522	0.000773557	4.76035e-05	4.76035e-05	4.76035e-05	0.000297522	0.000297522	0.000297522	0.000297522	8.33061e-06	0.000297522	8.33061e-06	0.000119009	0.000119009	0	0	0
5	4	1.69651e-05	1e-18	1e-18	28.8999	9.99998e-05	9.99998e-08	0.0181	3.58002e-06	6.93702e-07	3.044e-07	52.6999	1e-18	1e-18	6.99999e-07	1e-18	2e-05	1e-18	1.25902e-05	1.60549e-05	0.0170114	4.1965e-07	1.57021e-06	0.267	0.590001	1.06024e-05	0.044	0.000299681	0.00029751	0.00029751	0.00029751	8.33027e-06	0.00029751	0.000773525	4.76016e-05	4.76016e-05	4.76016e-05	0.00029751	0.00029751	0.00029751	0.00029751	8.33027e-06	0.00029751	8.33027e-06	0.000119004	0.000119004	0	0	0
6	5	1.69651e-05	1e-18	1e-18	28.8999	9.99998e-05	9.99998e-08	0.0181	3.58002e-06	6.93702e-07	3.044e-07	52.6999	1e-18	1e-18	6.99999e-07	1e-18	2e-05	1e-18	1.25902e-05	1.60549e-05	0.0170114	4.1965e-07	1.57021e-06	0.267	0.590001	1.0666e-05	0.044	0.000299602	0.000297497	0.000297497	0.000297497	8.32993e-06	0.000297497	0.000773493	4.75996e-05	4.75996e-05	4.75996e-05	0.000297497	0.000297497	0.000297497	0.000297497	8.32993e-06	0.000297497	8.32993e-06	0.000118999	0.000118999	0	0	0
7	6	1.69651e-05	1e-18	1e-18	28.8999	9.99998e-05	9.99998e-08	0.0181	3.58002e-06	6.93702e-07	3.044e-07	52.6999	1e-18	1e-18	6.99999e-07	1e-18	2e-05	1e-18	1.25902e-05	1.60549e-05	0.0170114	4.1965e-07	1.57021e-06	0.267	0.590001	1.07296e-05	0.044	0.000299522	0.000297485	0.000297485	0.000297485	8.32958e-06	0.000297485	0.000773461	4.75976e-05	4.75976e-05	4.75976e-05	0.000297485	0.000297485	0.000297485	0.000297485	8.32958e-06	0.000297485	8.32958e-06	0.000118994	0.000118994	0	0	0
8	7	1.69651e-05	1e-18	1e-18	28.8999	9.99998e-05	9.99998e-08	0.0181	3.58002e-06	6.93702e-07	3.044e-07	52.6999	1e-18	1e-18	6.99999e-07	1e-18	2e-05	1e-18	1.25902e-05	1.60549e-05	0.0170114	4.1965e-07	1.57021e-06	0.267	0.590001	1.07932e-05	0.044	0.000299443	0.000297473	0.000297473	0.000297473	8.32924e-06	0.000297473	0.00077343	4.75957e-05	4.75957e-05	4.75957e-05	0.000297473	0.000297473	0.000297473	0.000297473	8.32924e-06	0.000297473	8.32924e-06	0.000118989	0.000118989	0	0	0
9	8	1.69651e-05	1e-18	1e-18	28.8999	9.99998e-05	9.99998e-08	0.0181	3.58002e-06	6.93702e-07	3.044e-07	52.6999	1e-18	1e-18	6.99999e-07	1e-18	2e-05	1e-18	1.25902e-05	1.60549e-05	0.0170114	4.1965e-07	1.57021e-06	0.267	0.590001	1.08568e-05	0.0440001	0.000299363	0.000297461	0.000297461	0.000297461	8.3289e-06	0.000297461	0.000773398	4.75937e-05	4.75937e-05	4.75937e-05	0.000297461	0.000297461	0.000297461	0.000297461	8.3289e-06	0.000297461	8.3289e-06	0.000118984	0.000118984	0	0	0
10	9	1.69651e-05	1e-18	1e-18	28.8999	9.99998e-05	9.99998e-08	0.0181	3.58002e-06	6.93702e-07	3.044e-07	52.6999	1e-18	1e-18	6.99999e-07	1e-18	2e-05	1e-18	1.25902e-05	1.60549e-05	0.0170114	4.1965e-07	1.57021e-06	0.267	0.590001	1.09204e-05	0.0440001	0.000299284	0.000297448	0.000297448	0.000297448	8.32855e-06	0.000297448	0.000773366	4.75917e-05	4.75917e-05	4.75917e-05	0.000297448	0.000297448	0.000297448	0.000297448	8.32855e-06	0.000297448	8.32855e-06	0.000118979	0.000118979	0	0	0
11	10	1.69651e-05	1e-18	1e-18	28.8999	9.99998e-05	9.99998e-08	0.0181	3.58002e-06	6.93702e-07	3.044e-07	52.6999	1e-18	1e-18	6.99999e-07	1e-18	2e-05	1e-18	1.25902e-05	1.60549e-05	0.0170114	4.1965e-07	1.57021e-06	0.267	0.590001	1.0984e-05	0.0440001	0.000299204	0.000297436	0.000297436	0.000297436	8.32821e-06	0.000297436	0.000773334	4.75898e-05	4.75898e-05	4.75898e-05	0.000297436	0.000297436	0.000297436	0.000297436	8.32821e-06	0.000297436	8.32821e-06	0.000118974	0.000118974	0	0	0
12	11	1.69651e-05	1e-18	1e-18	28.8999	9.99998e-05	9.99998e-08	0.0181	3.58002e-06	6.93702e-07	3.044e-07	52.6999	1e-18	1e-18	6.99999e-07	1e-18	2e-05	1e-18	1.25902e-05	1.60549e-05	0.0170114	4.1965e-07	1.57021e-06	0.267	0.590001	1.10476e-05	0.0440001	0.000299125	0.000297424	0.000297424	0.000297424	8.32787e-06	0.000297424	0.000773302	4.75878e-05	4.75878e-05	4.75878e-05	0.000297424	0.000297424	0.000297424	0.000297424	8.32787e-06	0.000297424	8.32787e-06	0.00011897	0.00011897	0	0	0
13	12	1.69651e-05	1e-18	1e-18	28.8999	9.99998e-05	9.99998e-08	0.0181	3.58002e-06	6.93702e-07	3.044e-07	52.6999	1e-18	1e-18	6.99999e-07	1e-18	2e-05	1e-18	1.25902e-05	1.60549e-05	0.0170114	4.1965e-07	1.57021e-06	0.267	0.590001	1.11111e-05	0.0440001	0.000299046	0.000297412	0.000297412	0.000297412	8.32752e-06	0.000297412	0.00077327	4.75859e-05	4.75859e-05	4.75859e-05	0.000297412	0.000297412	0.000297412	0.000297412	8.32752e-06	0.000297412	8.32752e-06	0.000118965	0.000118965	0	0	0
14	13	1.69651e-05	1e-18	1e-18	28.8999	9.99998e-05	9.99998e-08	0.0181	3.58002e-06	6.93702e-07	3.044e-07	52.6999	1e-18	1e-18	6.99999e-07	1e-18	2e-05	1e-18	1.25902e-05	1.60549e-05	0.0170114	4.1965e-07	1.57021e-06	0.267	0.590001	1.11747e-05	0.0440001	0.000298966	0.000297399	0.000297399	0.000297399	8.32718e-06	0.000297399	0.000773238	4.75839e-05	4.75839e-05	4.75839e-05	0.000297399	0.000297399	0.000297399	0.000297399	8.32718e-06	0.000297399	8.32718e-06	0.00011896	0.00011896	0	0	0
15	14	1.69651e-05	1e-18	1e-18	28.8999	9.99998e-05	9.99998e-08	0.0181	3.58002e-06	6.93702e-07	3.044e-07	52.6999	1e-18	1e-18	6.99999e-07	1e-18	2e-05	1e-18	1.25902e-05	1.60549e-05	0.0170114	4.1965e-07	1.57021e-06	0.267	0.590001	1.12383e-05	0.0440001	0.000298887	0.000297387	0.000297387	0.000297387	8.32684e-06	0.000297387	0.000773206	4.75819e-05	4.75819e-05	4.75819e-05	0.000297387	0.000297387	0.000297387	0.000297387	8.32684e-06	0.000297387	8.32684e-06	0.000118955	0.000118955	0	0	0
16	15	1.69651e-05	1e-18	1e-18	28.8999	9.99998e-05	9.99998e-08	0.0181	3.58002e-06	6.93702e-07	3.044e-07	52.6999	1e-18	1e-18	6.99999e-07	1e-18	2e-05	1e-18	1.25902e-05	1.60549e-05	0.0170114	4.1965e-07	1.57021e-06	0.267	0.590001	1.13019e-05	0.0440002	0.000298807	0.000297375	0.000297375	0.000297375	8.32649e-06	0.000297375	0.000773174	4.758e-05	4.758e-05	4.758e-05	0.000297375	0.000297375	0.000297375	0.000297375	8.32649e-06	0.000297375	8.32649e-06	0.00011895	0.00011895	0	0	0
17	16	1.69651e-05	1e-18	1e-18	28.8999	9.99998e-05	9.99998e-08	0.0181	3.58002e-06	6.93702e-07	3.044e-07	52.6999	1e-18	1e-18	6.99999e-07	1e-18	2e-05	1e-18	1.25902e-05	1.60549e-05	0.0170114	4.1965e-07	1.57021e-06	0.267	0.590001	1.13654e-05	0.0440002	0.000298728	0.000297363	0.000297363	0.000297363	8.32615e-06	0.000297363	0.000773143	4.7578e-05	4.7578e-05	4.7578e-05	0.000297363	0.000297363	0.000297363	0.000297363	8.32615e-06	0.000297363	8.32615e-06	0.000118945	0.000118945	0	0	0
18	17	1.69651e-05	1e-18	1e-18	28.8999	9.99998e-05	9.99998e-08	0.0181	3.58002e-06	6.93702e-07	3.044e-07	52.6999	1e-18	1e-18	6.99999e-07	1e-18	2e-05	1e-18	1.25902e-05	1.60549e-05	0.0170114	4.1965e-07	1.57021e-06	0.267	0.590001	1.1429e-05	0.0440002	0.000298648	0.00029735	0.00029735	0.00029735	8.32581e-06	0.00029735	0.000773111	4.7576e-05	4.7576e-05	4.7576e-05	0.00029735	0.00029735	0.00029735	0.00029735	8.32581e-06	0.00029735	8.32581e-06	0.00011894	0.00011894	0	0	0
19	18	1.69651e-05	1e-18	1e-18	28.8999	9.99998e-05	9.99998e-08	0.0181	3.58002e-06	6.93702e-07	3.044e-07	52.6999	1e-18	1e-18	6.99999e-07	1e-18	2e-05	1e-18	1.25902e-05	1.60549e-05	0.0170114	4.1965e-07	1.57021e-06	0.267	0.590001	1.14926e-05	0.0440002	0.000298569	0.000297338	0.000297338	0.000297338	8.32546e-06	0.000297338	0.000773079	4.75741e-05	4.75741e-05	4.75741e-05	0.000297338	0.000297338	0.000297338	0.000297338	8.32546e-06	0.000297338	8.32546e-06	0.000118935	0.000118935	0	0	0
20	19	1.69651e-05	1e-18	1e-18	28.8999	9.99998e-05	9.99998e-08	0.0181	3.58002e-06	6.93702e-07	3.044e-07	52.6999	1e-18	1e-18	6.99999e-07	1e-18	2e-05	1e-18	1.25902e-05	1.60549e-05	0.0170114	4.1965e-07	1.57021e-06	0.267	0.590001	1.15561e-05	0.0440002	0.000298489	0.000297326	0.000297326	0.000297326	8.32512e-06	0.000297326	0.000773047	4.75721e-05	4.75721e-05	4.75721e-05	0.000297326	0.000297326	0.000297326	0.000297326	8.32512e-06	0.000297326	8.32512e-06	0.00011893	0.00011893	0	0	0
21	20	1.69651e-05	1e-18	1e-18	28.8999	9.99998e-05	9.99998e-08	0.0181	3.58002e-06	6.93702e-07	3.044e-07	52.6999	1e-18	1e-18	6.99999e-07	1e-18	2e-05	1e-18	1.25902e-05	1.60549e-05	0.0170114	4.1965e-07	1.57021e-06	0.267	0.590001	1.16197e-05	0.0440002	0.00029841	0.000297314	0.000297314	0.000297314	8.32478e-06	0.000297314	0.000773015	4.75702e-05	4.75702e-05	4.75702e-05	0.000297314	0.000297314	0.000297314	0.000297314	8.32478e-06	0.000297314	8.32478e-06	0.000118925	0.000118925	0	0	0
22	21	1.69651e-05	1e-18	1e-18	28.8999	9.99998e-05	9.99998e-08	0.0181	3.58002e-06	6.93702e-07	3.044e-07	52.6999	1e-18	1e-18	6.99999e-07	1e-18	2e-05	1e-18	1.25902e-05	1.60549e-05	0.0170114	4.1965e-07	1.57021e-06	0.267	0.590001	1.16833e-05	0.0440003	0.00029833	0.000297301	0.000297301	0.000297301	8.32444e-06	0.000297301	0.000772983	4.75682e-05	4.75682e-05	4.75682e-05	0.000297301	0.000297301	0.000297301	0.000297301	8.32444e-06	0.000297301	8.32444e-06	0.000118921	0.000118921	0	0	0
23	22	1.69651e-05	1e-18	1e-18	28.8999	9.99998e-05	9.99998e-08	0.0181	3.58002e-06	6.93702e-07	3.044e-07	52.6999	1e-18	1e-18	6.99999e-07	1e-18	2e-05	1e-18	1.25902e-05	1.60549e-05	0.0170114	4.1965e-07	1.57021e-06	0.267	0.590001	1.17468e-05	0.0440003	0.000298251	0.000297289	0.000297289	0.000297289	8.32409e-06	0.000297289	0.000772951	4.75662e-05	4.75662e-05	4.75662e-05	0.000297289	0.000297289	0.000297289	0.000297289	8.32409e-06	0.000297289	8.32409e-06	0.000118916	0.000118916	0	0	0
24	23	1.69651e-05	1e-18	1e-18	28.8999	9.99998e-05	9.99998e-08	0.0181	3.58002e-06	6.93702e-07	3.044e-07	52.6999	1e-18	1e-18	6.99999e-07	1e-18	2e-05	1e-18	1.25902e-05	1.60549e-05	0.0170114	4.1965e-07	1.57021e-06	0.267	0.590001	1.18104e-05	0.0440003	0.000298172	0.000297277	0.000297277	0.000297277	8.32375e-06	0.000297277	0.00077292	4.75643e-05	4.75643e-05	4.75643e-05	0.000297277	0.000297277	0.000297277	0.000297277	8.32375e-06	0.000297277	8.32375e-06	0.000118911	0.000118911	0	0	0
25	24	1.69651e-05	1e-18	1e-18	28.8999	9.99998e-05	9.99998e-08	0.0181	3.58002e-06	6.93702e-07	3.044e-07	52.6999	1e-18	1e-18	6.99999e-07	1e-18	2e-05	1e-18	1.25902e-05	1.60549e-05	0.0170114	4.1965e-07	1.57021e-06	0.267	0.590001	1.18739e-05	0.0440003	0.000298092	0.000297264	0.000297264	0.000297264	8.32341e-06	0.000297264	0.000772888	4.75623e-05	4.75623e-05	4.75623e-05	0.000297264	0.000297264	0.000297264	0.000297264	8.32341e-06	0.000297264	8.32341e-06	0.000118906	0.000118906	0	0	0
26	25	1.69651e-05	1e-18	1e-18	28.8999	9.99998e-05	9.99998e-08	0.0181	3.58002e-06	6.93702e-07	3.044e-07	52.6999	1e-18	1e-18	6.99999e-07	1e-18	2e-05	1e-18	1.25902e-05	1.60549e-05	0.0170114	4.1965e-07	1.57021e-06	0.267	0.590001	1.19375e-05	0.0440003	0.000298013	0.000297252	0.000297252	0.000297252	8.32306e-06	0.000297252	0.000772856	4.75604e-05	4.75604e-05	4.75604e-05	0.000297252	0.000297252	0.000297252	0.000297252	8.32306e-06	0.000297252	8.32306e-06	0.000118901	0.000118901	0	0	0
27	26	1.69651e-05	1e-18	1e-18	28.8999	9.99998e-05	9.99998e-08	0.0181	3.58002e-06	6.93702e-07	3.044e-07	52.6999	1e-18	1e-18	6.99999e-07	1e-18	2e-05	1e-18	1.25902e-05	1.60549e-05	0.0170114	4.1965e-07	1.57021e-06	0.267	0.590001	1.2001e-05	0.0440003	0.000297933	0.00029724	0.00029724	0.00029724	8.32272e-06	0.00029724	0.000772824	4.75584e-05	4.75584e-05	4.75584e-05	0.00029724	0.00029724	0.00029724	0.00029724	8.32272e-06	0.00029724	8.32272e-06	0.000118896	0.000118896	0	0	0
28	27	1.69651e-05	1e-18	1e-18	28.8999	9.99998e-05	9.99998e-08	0.0181	3.58002e-06	6.93702e-07	3.044e-07	52.6999	1e-18	1e-18	6.99999e-07	1e-18	2e-05	1e-18	1.25902e-05	1.60549e-05	0.0170114	4.1965e-07	1.57021e-06	0.267	0.590001	1.20645e-05	0.0440004	0.000297854	0.000297228	0.000297228	0.000297228	8.32238e-06	0.000297228	0.000772792	4.75564e-05	4.75564e-05	4.75564e-05	0.000297228	0.000297228	0.000297228	0.000297228	8.32238e-06	0.000297228	8.32238e-06	0.000118891	0.000118891	0	0	0
29	28	1.69651e-05	1e-18	1e-18	28.8999	9.99998e-05	9.99998e-08	0.0181	3.58002e-06	6.93702e-07	3.044e-07	52.6999	1e-18	1e-18	6.99999e-07	1e-18	2e-05	1e-18	1.25902e-05	1.60549e-05	0.0170114	4.1965e-07	1.57021e-06	0.267	0.590001	1.21281e-05	0.0440004	0.000297774	0.000297215	0.000297215	0.000297215	8.32203e-06	0.000297215	0.00077276	4.75545e-05	4.75545e-05	4.75545e-05	0.000297215	0.000297215	0.000297215	0.000297215	8.32203e-06	0.000297215	8.32203e-06	0.000118886	0.000118886	0	0	0
30	29	1.69651e-05	1e-18	1e-18	28.8999	9.99998e-05	9.99998e-08	0.0181	3.58002e-06	6.93702e-07	3.044e-07	52.6999	1e-18	1e-18	6.99999e-07	1e-18	2e-05	1e-18	1.25902e-05	1.60549e-05	0.0170114	4.1965e-07	1.57021e-06	0.267	0.590001	1.21916e-05	0.0440004	0.000297695	0.000297203	0.000297203	0.000297203	8.32169e-06	0.000297203	0.000772728	4.75525e-05	4.75525e-05	4.75525e-05	0.000297203	0.000297203	0.000297203	0.000297203	8.32169e-06	0.000297203	8.32169e-06	0.000118881	0.000118881	0	0	0
31	30	1.69651e-05	1e-18	1e-18	28.8999	9.99998e-05	9.99998e-08	0.0181	3.58002e-06	6.93702e-07	3.044e-07	52.6999	1e-18	1e-18	6.99999e-07	1e-18	2e-05	1e-18	1.25902e-05	1.60549e-05	0.0170114	4.1965e-07	1.57021e-06	0.267	0.590001	1.22552e-05	0.0440004	0.000297616	0.000297191	0.000297191	0.000297191	8.32135e-06	0.000297191	0.000772697	4.75506e-05	4.75506e-05	4.75506e-05	0.000297191	0.000297191	0.000297191	0.000297191	8.32135e-06	0.000297191	8.32135e-06	0.000118876	0.000118876	0	0	0
32	31	1.69651e-05	1e-18	1e-18	28.8999	9.99998e-05	9.99998e-08	0.0181	3.58002e-06	6.93702e-07	3.044e-07	52.6999	1e-18	1e-18	6.99999e-07	1e-18	2e-05	1e-18	1.25902e-05	1.60549e-05	0.0170114	4.1965e-07	1.57021e-06	0.267	0.590001	1.23187e-05	0.0440004	0.000297536	0.000297179	0.000297179	0.000297179	8.321e-06	0.000297179	0.000772665	4.75486e-05	4.75486e-05	4.75486e-05	0.000297179	0.000297179	0.000297179	0.000297179	8.321e-06	0.000297179	8.321e-06	0.000118871	0.000118871	0	0	0
33	32	1.69651e-05	1e-18	1e-18	28.8999	9.99998e-05	9.99998e-08	0.0181	3.58002e-06	6.93702e-07	3.044e-07	52.6999	1e-18	1e-18	6.99999e-07	1e-18	2e-05	1e-18	1.25902e-05	1.60549e-05	0.0170114	4.1965e-07	1.57021e-06	0.267	0.590001	1.23822e-05	0.0440004	0.000297457	0.000297166	0.000297166	0.000297166	8.32066e-06	0.000297166	0.000772633	4.75466e-05	4.75466e-05	4.75466e-05	0.000297166	0.000297166	0.000297166	0.000297166	8.32066e-06	0.000297166	8.32066e-06	0.000118867	0.000118867	0	0	0
34	33	1.69651e-05	1e-18	1e-18	28.8999	9.99998e-05	9.99998e-08	0.0181	3.58002e-06	6.93702e-07	3.044e-07	52.6999	1e-18	1e-18	6.99999e-07	1e-18	2e-05	1e-18	1.25902e-05	1.60549e-05	0.0170114	4.1965e-07	1.57021e-06	0.267	0.590001	1.24457e-05	0.0440004	0.000297377	0.000297154	0.000297154	0.000297154	8.32032e-06	0.000297154	0.000772601	4.75447e-05	4.75447e-05	4.75447e-05	0.000297154	0.000297154	0.000297154	0.000297154	8.32032e-06	0.000297154	8.32032e-06	0.000118862	0.000118862	0	0	0
35	34	1.69651e-05	1e-18	1e-18	28.8999	9.99998e-05	9.99998e-08	0.0181	3.58002e-06	6.93702e-07	3.044e-07	52.6999	1e-18	1e-18	6.99999e-07	1e-18	2e-05	1e-18	1.25902e-05	1.60549e-05	0.0170114	4.1965e-07	1.57021e-06	0.267	0.590001	1.25093e-05	0.0440005	0.000297298	0.000297142	0.000297142	0.000297142	8.31998e-06	0.000297142	0.000772569	4.75427e-05	4.75427e-05	4.75427e-05	0.000297142	0.000297142	0.000297142	0.000297142	8.31998e-06	0.000297142	8.31998e-06	0.000118857	0.000118857	0	0	0
36	35	1.69651e-05	1e-18	1e-18	28.8999	9.99998e-05	9.99998e-08	0.0181	3.58002e-06	6.93702e-07	3.044e-07	52.6999	1e-18	1e-18	6.99999e-07	1e-18	2e-05	1e-18	1.25902e-05	1.60549e-05	0.0170114	4.1965e-07	1.57021e-06	0.267	0.590001	1.25728e-05	0.0440005	0.000297218	0.00029713	0.00029713	0.00029713	8.31963e-06	0.00029713	0.000772537	4.75408e-05	4.75408e-05	4.75408e-05	0.00029713	0.00029713	0.00029713	0.00029713	8.31963e-06	0.00029713	8.31963e-06	0.000118852	0.000118852	0	0	0
37	36	1.69651e-05	1e-18	1e-18	28.8999	9.99998e-05	9.99998e-08	0.0181	3.58002e-06	6.93702e-07	3.044e-07	52.6999	1e-18	1e-18	6.99999e-07	1e-18	2e-05	1e-18	1.25902e-05	1.60549e-05	0.0170114	4.1965e-07	1.57021e-06	0.267	0.590001	1.26363e-05	0.0440005	0.000297139	0.000297117	0.000297117	0.000297117	8.31929e-06	0.000297117	0.000772505	4.75388e-05	4.75388e-05	4.75388e-05	0.000297117	0.000297117	0.000297117	0.000297117	8.31929e-06	0.000297117	8.31929e-06	0.000118847	0.000118847	0	0	0
38	37	1.69651e-05	1e-18	1e-18	28.8999	9.99998e-05	9.99998e-08	0.0181	3.58002e-06	6.93702e-07	3.044e-07	52.6999	1e-18	1e-18	6.99999e-07	1e-18	2e-05	1e-18	1.25902e-05	1.60549e-05	0.0170114	4.1965e-07	1.57021e-06	0.267	0.590001	1.26998e-05	0.0440005	0.00029706	0.000297105	0.000297105	0.000297105	8.31895e-06	0.000297105	0.000772474	4.75368e-05	4.75368e-05	4.75368e-05	0.000297105	0.000297105	0.000297105	0.000297105	8.31895e-06	0.000297105	8.31895e-06	0.000118842	0.000118842	0	0	0
39	38	1.69651e-05	1e-18	1e-18	28.8999	9.99998e-05	9.99998e-08	0.0181	3.58002e-06	6.93702e-07	3.044e-07	52.6999	1e-18	1e-18	6.99999e-07	1e-18	2e-05	1e-18	1.25902e-05	1.60549e-05	0.0170114	4.1965e-07	1.57021e-06	0.267	0.590001	1.27633e-05	0.0440005	0.00029698	0.000297093	0.000297093	0.000297093	8.3186e-06	0.000297093	0.000772442	4.75349e-05	4.75349e-05	4.75349e-05	0.000297093	0.000297093	0.000297093	0.000297093	8.3186e-06	0.000297093	8.3186e-06	0.000118837	0.000118837	0	0	0
40	39	1.69651e-05	1e-18	1e-18	28.8999	9.99998e-05	9.99998e-08	0.0181	3.58002e-06	6.93702e-07	3.044e-07	52.6999	1e-18	1e-18	6.99999e-07	1e-18	2e-05	1e-18	1.25902e-05	1.60549e-05	0.0170114	4.1965e-07	1.57021e-06	0.267	0.590001	1.28268e-05	0.0440005	0.000296901	0.000297081	0.000297081	0.000297081	8.31826e-06	0.000297081	0.00077241	4.75329e-05	4.75329e-05	4.75329e-05	0.000297081	0.000297081	0.000297081	0.000297081	8.31826e-06	0.000297081	8.31826e-06	0.000118832	0.000118832	0	0	0
41	40	1.69651e-05	1e-18	1e-18	28.8999	9.99998e-05	9.99998e-08	0.0181	3.58002e-06	6.93702e-07	3.044e-07	52.6999	1e-18	1e-18	6.99999e-07	1e-18	2e-05	1e-18	1.25902e-05	1.60549e-05	0.0170114	4.1965e-07	1.57021e-06	0.267	0.590001	1.28904e-05	0.0440006	0.000296822	0.000297068	0.000297068	0.000297068	8.31792e-06	0.000297068	0.000772378	4.7531e-05	4.7531e-05	4.7531e-05	0.000297068	0.000297068	0.000297068	0.000297068	8.31792e-06	0.000297068	8.31792e-06	0.000118827	0.000118827	0	0	0
42	41	1.69651e-05	1e-18	1e-18	28.8999	9.99998e-05	9.99998e-08	0.0181	3.58002e-06	6.93702e-07	3.044e-07	52.6999	1e-18	1e-18	6.99999e-07	1e-18	2e-05	1e-18	1.25902e-05	1.60549e-05	0.0170114	4.1965e-07	1.57021e-06	0.267	0.590001	1.29539e-05	0.0440006	0.000296742	0.000297056	0.000297056	0.000297056	8.31757e-06	0.000297056	0.000772346	4.7529e-05	4.7529e-05	4.7529e-05	0.000297056	0.000297056	0.000297056	0.000297056	8.31757e-06	0.000297056	8.31757e-06	0.000118822	0.000118822	0	0	0
43	42	1.69651e-05	1e-18	1e-18	28.8999	9.99998e-05	9.99998e-08	0.0181	3.58002e-06	6.93702e-07	3.044e-07	52.6999	1e-18	1e-18	6.99999e-07	1e-18	2e-05	1e-18	1.25902e-05	1.60549e-05	0.0170114	4.1965e-07	1.57021e-06	0.267	0.590001	1.30174e-05	0.0440006	0.000296663	0.000297044	0.000297044	0.000297044	8.31723e-06	0.000297044	0.000772314	4.7527e-05	4.7527e-05	4.7527e-05	0.000297044	0.000297044	0.000297044	0.000297044	8.31723e-06	0.000297044	8.31723e-06	0.000118818	0.000118818	0	0	0
44	43	1.69651e-05	1e-18	1e-18	28.8999	9.99998e-05	9.99998e-08	0.0181	3.58002e-06	6.93702e-07	3.044e-07	52.6999	1e-18	1e-18	6.99999e-07	1e-18	2e-05	1e-18	1.25902e-05	1.60549e-05	0.0170114	4.1965e-07	1.57021e-06	0.267	0.590001	1.30809e-05	0.0440006	0.000296583	0.000297032	0.000297032	0.000297032	8.31689e-06	0.000297032	0.000772283	4.75251e-05	4.75251e-05	4.75251e-05	0.000297032	0.000297032	0.000297032	0.000297032	8.31689e-06	0.000297032	8.31689e-06	0.000118813	0.000118813	0	0	0
45	44	1.69651e-05	1e-18	1e-18	28.8999	9.99998e-05	9.99998e-08	0.0181	3.58002e-06	6.93702e-07	3.044e-07	52.6999	1e-18	1e-18	6.99999e-07	1e-18	2e-05	1e-18	1.25902e-05	1.60549e-05	0.0170114	4.1965e-07	1.57021e-06	0.267	0.590001	1.31444e-05	0.0440006	0.000296504	0.000297019	0.000297019	0.000297019	8.31655e-06	0.000297019	0.000772251	4.75231e-05	4.75231e-05	4.75231e-05	0.000297019	0.000297019	0.000297019	0.000297019	8.31655e-06	0.000297019	8.31655e-06	0.000118808	0.000118808	0	0	0
46	45	1.69651e-05	1e-18	1e-18	28.8999	9.99998e-05	9.99998e-08	0.0181	3.58002e-06	6.93702e-07	3.044e-07	52.6999	1e-18	1e-18	6.99999e-07	1e-18	2e-05	1e-18	1.25902e-05	1.60549e-05	0.0170114	4.1965e-07	1.57021e-06	0.267	0.590001	1.32079e-05	0.0440006	0.000296425	0.000297007	0.000297007	0.000297007	8.3162e-06	0.000297007	0.000772219	4.75212e-05	4.75212e-05	4.75212e-05	0.000297007	0.000297007	0.000297007	0.000297007	8.3162e-06	0.000297007	8.3162e-06	0.000118803	0.000118803	0	0	0
47	46	1.69651e-05	1e-18	1e-18	28.8999	9.99998e-05	9.99998e-08	0.0181	3.58002e-06	6.93702e-07	3.044e-07	52.6999	1e-18	1e-18	6.99999e-07	1e-18	2e-05	1e-18	1.25902e-05	1.60549e-05	0.0170114	4.1965e-07	1.57021e-06	0.267	0.590001	1.32714e-05	0.0440007	0.000296345	0.000296995	0.000296995	0.000296995	8.31586e-06	0.000296995	0.000772187	4.75192e-05	4.75192e-05	4.75192e-05	0.000296995	0.000296995	0.000296995	0.000296995	8.31586e-06	0.000296995	8.31586e-06	0.000118798	0.000118798	0	0	0
48	47	1.69651e-05	1e-18	1e-18	28.8999	9.99998e-05	9.99998e-08	0.0181	3.58002e-06	6.93702e-07	3.044e-07	52.6999	1e-18	1e-18	6.99999e-07	1e-18	2e-05	1e-18	1.25902e-05	1.60549e-05	0.0170114	4.1965e-07	1.57021e-06	0.267	0.590001	1.33348e-05	0.0440007	0.000296266	0.000296983	0.000296983	0.000296983	8.31552e-06	0.000296983	0.000772155	4.75172e-05	4.75172e-05	4.75172e-05	0.000296983	0.000296983	0.000296983	0.000296983	8.31552e-06	0.000296983	8.31552e-06	0.000118793	0.000118793	0	0	0
49	48	1.69651e-05	1e-18	1e-18	28.8999	9.99998e-05	9.99998e-08	0.0181	3.58002e-06	6.93702e-07	3.044e-07	52.6999	1e-18	1e-18	6.99999e-07	1e-18	2e-05	1e-18	1.25902e-05	1.60549e-05	0.0170114	4.1965e-07	1.57021e-06	0.267	0.590001	1.33983e-05	0.0440007	0.000296187	0.000296971	0.000296971	0.000296971	8.31517e-06	0.000296971	0.000772123	4.75153e-05	4.75153e-05	4.75153e-05	0.000296971	0.000296971	0.000296971	0.000296971	8.31517e-06	0.000296971	8.31517e-06	0.000118788	0.000118788	0	0	0
50	49	1.69651e-05	1e-18	1e-18	28.8999	9.99998e-05	9.99998e-08	0.0181	3.58002e-06	6.93702e-07	3.044e-07	52.6999	1e-18	1e-18	6.99999e-07	1e-18	2e-05	1e-18	1.25902e-05	1.60549e-05	0.0170114	4.1965e-07	1.57021e-06	0.267	0.590001	1.34618e-05	0.0440007	0.000296107	0.000296958	0.000296958	0.000296958	8.31483e-06	0.000296958	0.000772092	4.75133e-05	4.75133e-05	4.75133e-05	0.000296958	0.000296958	0.000296958	0.000296958	8.31483e-06	0.000296958	8.31483e-06	0.000118783	0.000118783	0	0	0
51	50	1.69651e-05	1e-18	1e-18	28.8999	9.99998e-05	9.99998e-08	0.0181	3.58002e-06	6.93702e-07	3.044e-07	52.6999	1e-18	1e-18	6.99999e-07	1e-18	2e-05	1e-18	1.25902e-05	1.60549e-05	0.0170114	4.1965e-07	1.57021e-06	0.267	0.590001	1.35253e-05	0.0440007	0.000296028	0.000296946	0.000296946	0.000296946	8.31449e-06	0.000296946	0.00077206	4.75114e-05	4.75114e-05	4.75114e-05	0.000296946	0.000296946	0.000296946	0.000296946	8.31449e-06	0.000296946	8.31449e-06	0.000118778	0.000118778	0	0	0
52	51	1.69651e-05	1e-18	1e-18	28.8999	9.99998e-05	9.99998e-08	0.0181	3.58002e-06	6.93702e-07	3.044e-07	52.6999	1e-18	1e-18	6.99999e-07	1e-18	2e-05	1e-18	1.25902e-05	1.60549e-05	0.0170114	4.1965e-07	1.57021e-06	0.267	0.590001	1.35888e-05	0.0440007	0.000295948	0.000296934	0.000296934	0.000296934	8.31415e-06	0.000296934	0.000772028	4.75094e-05	4.75094e-05	4.75094e-05	0.000296934	0.000296934	0.000296934	0.000296934	8.31415e-06	0.000296934	8.31415e-06	0.000118774	0.000118774	0	0	0
53	52	1.69651e-05	1e-18	1e-18	28.8999	9.99998e-05	9.99998e-08	0.0181	3.58002e-06	6.93702e-07	3.044e-07	52.6999	1e-18	1e-18	6.99999e-07	1e-18	2e-05	1e-18	1.25902e-05	1.60549e-05	0.0170114	4.1965e-07	1.57021e-06	0.267	0.590001	1.36523e-05	0.0440007	0.000295869	0.000296922	0.000296922	0.000296922	8.3138e-06	0.000296922	0.000771996	4.75074e-05	4.75074e-05	4.75074e-05	0.000296922	0.000296922	0.000296922	0.000296922	8.3138e-06	0.000296922	8.3138e-06	0.000118769	0.000118769	0	0	0
54	53	1.69651e-05	1e-18	1e-18	28.8999	9.99998e-05	9.99998e-08	0.0181	3.58002e-06	6.93702e-07	3.044e-07	52.6999	1e-18	1e-18	6.99999e-07	1e-18	2e-05	1e-18	1.25902e-05	1.60549e-05	0.0170114	4.1965e-07	1.57021e-06	0.267	0.590001	1.37157e-05	0.0440008	0.00029579	0.000296909	0.000296909	0.000296909	8.31346e-06	0.000296909	0.000771964	4.75055e-05	4.75055e-05	4.75055e-05	0.000296909	0.000296909	0.000296909	0.000296909	8.31346e-06	0.000296909	8.31346e-06	0.000118764	0.000118764	0	0	0
55	54	1.69651e-05	1e-18	1e-18	28.8999	9.99998e-05	9.99998e-08	0.0181	3.58002e-06	6.93702e-07	3.044e-07	52.6999	1e-18	1e-18	6.99999e-07	1e-18	2e-05	1e-18	1.25902e-05	1.60549e-05	0.0170114	4.1965e-07	1.57021e-06	0.267	0.590001	1.37792e-05	0.0440008	0.00029571	0.000296897	0.000296897	0.000296897	8.31312e-06	0.000296897	0.000771932	4.75035e-05	4.75035e-05	4.75035e-05	0.000296897	0.000296897	0.000296897	0.000296897	8.31312e-06	0.000296897	8.31312e-06	0.000118759	0.000118759	0	0	0
56	55	1.69651e-05	1e-18	1e-18	28.8999	9.99998e-05	9.99998e-08	0.0181	3.58002e-06	6.93702e-07	3.044e-07	52.6999	1e-18	1e-18	6.99999e-07	1e-18	2e-05	1e-18	1.25902e-05	1.60549e-05	0.0170114	4.1965e-07	1.57021e-06	0.267	0.590001	1.38427e-05	0.0440008	0.000295631	0.000296885	0.000296885	0.000296885	8.31278e-06	0.000296885	0.000771901	4.75016e-05	4.75016e-05	4.75016e-05	0.000296885	0.000296885	0.000296885	0.000296885	8.31278e-06	0.000296885	8.31278e-06	0.000118754	0.000118754	0	0	0
57	56	1.69651e-05	1e-18	1e-18	28.8999	9.99998e-05	9.99998e-08	0.0181	3.58002e-06	6.93702e-07	3.044e-07	52.6999	1e-18	1e-18	6.99999e-07	1e-18	2e-05	1e-18	1.25902e-05	1.60549e-05	0.0170114	4.1965e-07	1.57021e-06	0.267	0.590001	1.39061e-05	0.0440008	0.000295552	0.000296873	0.000296873	0.000296873	8.31243e-06	0.000296873	0.000771869	4.74996e-05	4.74996e-05	4.74996e-05	0.000296873	0.000296873	0.000296873	0.000296873	8.31243e-06	0.000296873	8.31243e-06	0.000118749	0.000118749	0	0	0
58	57	1.69651e-05	1e-18	1e-18	28.8999	9.99998e-05	9.99998e-08	0.0181	3.58002e-06	6.93702e-07	3.044e-07	52.6999	1e-18	1e-18	6.99999e-07	1e-18	2e-05	1e-18	1.25902e-05	1.60549e-05	0.0170114	4.1965e-07	1.57021e-06	0.267	0.590001	1.39696e-05	0.0440008	0.000295472	0.00029686	0.00029686	0.00029686	8.31209e-06	0.00029686	0.000771837	4.74977e-05	4.74977e-05	4.74977e-05	0.00029686	0.00029686	0.00029686	0.00029686	8.31209e-06	0.00029686	8.31209e-06	0.000118744	0.000118744	0	0	0
59	58	1.69651e-05	1e-18	1e-18	28.8999	9.99998e-05	9.99998e-08	0.0181	3.58002e-06	6.93702e-07	3.044e-07	52.6999	1e-18	1e-18	6.99999e-07	1e-18	2e-05	1e-18	1.25902e-05	1.60549e-05	0.0170114	4.1965e-07	1.57021e-06	0.267	0.590001	1.40331e-05	0.0440008	0.000295393	0.000296848	0.000296848	0.000296848	8.31175e-06	0.000296848	0.000771805	4.74957e-05	4.74957e-05	4.74957e-05	0.000296848	0.000296848	0.000296848	0.000296848	8.31175e-06	0.000296848	8.31175e-06	0.000118739	0.000118739	0	0	0
60	59	1.69651e-05	1e-18	1e-18	28.8999	9.99998e-05	9.99998e-08	0.0181	3.58002e-06	6.93702e-07	3.044e-07	52.6999	1e-18	1e-18	6.99999e-07	1e-18	2e-05	1e-18	1.25902e-05	1.60549e-05	0.0170114	4.1965e-07	1.57021e-06	0.267	0.590001	1.40965e-05	0.0440009	0.000295314	0.000296836	0.000296836	0.000296836	8.3114e-06	0.000296836	0.000771773	4.74937e-05	4.74937e-05	4.74937e-05	0.000296836	0.000296836	0.000296836	0.000296836	8.3114e-06	0.000296836	8.3114e-06	0.000118734	0.000118734	0	0	0
61	60	1.69651e-05	1e-18	1e-18	28.8999	9.99998e-05	9.99998e-08	0.0181	3.58002e-06	6.93702e-07	3.044e-07	52.6999	1e-18	1e-18	6.99999e-07	1e-18	2e-05	1e-18	1.25902e-05	1.60549e-05	0.0170114	4.1965e-07	1.57021e-06	0.267	0.590001	1.416e-05	0.0440009	0.000295234	0.000296824	0.000296824	0.000296824	8.31106e-06	0.000296824	0.000771741	4.74918e-05	4.74918e-05	4.74918e-05	0.000296824	0.000296824	0.000296824	0.000296824	8.31106e-06	0.000296824	8.31106e-06	0.000118729	0.000118729	0	0	0
62	61	1.69651e-05	1e-18	1e-18	28.8999	9.99998e-05	9.99998e-08	0.0181	3.58002e-06	6.93702e-07	3.044e-07	52.6999	1e-18	1e-18	6.99999e-07	1e-18	2e-05	1e-18	1.25902e-05	1.60549e-05	0.0170114	4.1965e-07	1.57021e-06	0.267	0.590001	1.42234e-05	0.0440009	0.000295155	0.000296811	0.000296811	0.000296811	8.31072e-06	0.000296811	0.00077171	4.74898e-05	4.74898e-05	4.74898e-05	0.000296811	0.000296811	0.000296811	0.000296811	8.31072e-06	0.000296811	8.31072e-06	0.000118725	0.000118725	0	0	0
63	62	1.69651e-05	1e-18	1e-18	28.8999	9.99998e-05	9.99998e-08	0.0181	3.58002e-06	6.93702e-07	3.044e-07	52.6999	1e-18	1e-18	6.99999e-07	1e-18	2e-05	1e-18	1.25902e-05	1.60549e-05	0.0170114	4.1965e-07	1.57021e-06	0.267	0.590001	1.42869e-05	0.0440009	0.000295076	0.000296799	0.000296799	0.000296799	8.31038e-06	0.000296799	0.000771678	4.74879e-05	4.74879e-05	4.74879e-05	0.000296799	0.000296799	0.000296799	0.000296799	8.31038e-06	0.000296799	8.31038e-06	0.00011872	0.00011872	0	0	0
64	63	1.69651e-05	1e-18	1e-18	28.8999	9.99998e-05	9.99998e-08	0.0181	3.58002e-06	6.93702e-07	3.044e-07	52.6999	1e-18	1e-18	6.99999e-07	1e-18	2e-05	1e-18	1.25902e-05	1.60549e-05	0.0170114	4.1965e-07	1.57021e-06	0.267	0.590001	1.43503e-05	0.0440009	0.000294997	0.000296787	0.000296787	0.000296787	8.31003e-06	0.000296787	0.000771646	4.74859e-05	4.74859e-05	4.74859e-05	0.000296787	0.000296787	0.000296787	0.000296787	8.31003e-06	0.000296787	8.31003e-06	0.000118715	0.000118715	0	0	0
65	64	1.69651e-05	1e-18	1e-18	28.8999	9.99998e-05	9.99998e-08	0.0181	3.58002e-06	6.93702e-07	3.044e-07	52.6999	1e-18	1e-18	6.99999e-07	1e-18	2e-05	1e-18	1.25902e-05	1.60549e-05	0.0170114	4.1965e-07	1.57021e-06	0.267	0.590001	1.44138e-05	0.0440009	0.000294917	0.000296775	0.000296775	0.000296775	8.30969e-06	0.000296775	0.000771614	4.7484e-05	4.7484e-05	4.7484e-05	0.000296775	0.000296775	0.000296775	0.000296775	8.30969e-06	0.000296775	8.30969e-06	0.00011871	0.00011871	0	0	0
66	65	1.69651e-05	1e-18	1e-18	28.8999	9.99998e-05	9.99998e-08	0.0181	3.58002e-06	6.93702e-07	3.044e-07	52.6999	1e-18	1e-18	6.99999e-07	1e-18	2e-05	1e-18	1.25902e-05	1.60549e-05	0.0170114	4.1965e-07	1.57021e-06	0.267	0.590001	1.44772e-05	0.044001	0.000294838	0.000296762	0.000296762	0.000296762	8.30935e-06	0.000296762	0.000771582	4.7482e-05	4.7482e-05	4.7482e-05	0.000296762	0.000296762	0.000296762	0.000296762	8.30935e-06	0.000296762	8.30935e-06	0.000118705	0.000118705	0	0	0
67	66	1.69651e-05	1e-18	1e-18	28.8999	9.99998e-05	9.99998e-08	0.0181	3.58002e-06	6.93702e-07	3.044e-07	52.6999	1e-18	1e-18	6.99999e-07	1e-18	2e-05	1e-18	1.25902e-05	1.60549e-05	0.0170114	4.1965e-07	1.57021e-06	0.267	0.590001	1.45407e-05	0.044001	0.000294759	0.00029675	0.00029675	0.00029675	8.30901e-06	0.00029675	0.000771551	4.748e-05	4.748e-05	4.748e-05	0.00029675	0.00029675	0.00029675	0.00029675	8.30901e-06	0.00029675	8.30901e-06	0.0001187	0.0001187	0	0	0
68	67	1.69651e-05	1e-18	1e-18	28.8999	9.99998e-05	9.99998e-08	0.0181	3.58002e-06	6.93702e-07	3.044e-07	52.6999	1e-18	1e-18	6.99999e-07	1e-18	2e-05	1e-18	1.25902e-05	1.60549e-05	0.0170114	4.1965e-07	1.57021e-06	0.267	0.590001	1.46041e-05	0.044001	0.000294679	0.000296738	0.000296738	0.000296738	8.30866e-06	0.000296738	0.000771519	4.74781e-05	4.74781e-05	4.74781e-05	0.000296738	0.000296738	0.000296738	0.000296738	8.30866e-06	0.000296738	8.30866e-06	0.000118695	0.000118695	0	0	0
69	68	1.69651e-05	1e-18	1e-18	28.8999	9.99998e-05	9.99998e-08	0.0181	3.58002e-06	6.93702e-07	3.044e-07	52.6999	1e-18	1e-18	6.99999e-07	1e-18	2e-05	1e-18	1.25902e-05	1.60549e-05	0.0170114	4.1965e-07	1.57021e-06	0.267	0.590001	1.46675e-05	0.044001	0.0002946	0.000296726	0.000296726	0.000296726	8.30832e-06	0.000296726	0.000771487	4.74761e-05	4.74761e-05	4.74761e-05	0.000296726	0.000296726	0.000296726	0.000296726	8.30832e-06	0.000296726	8.30832e-06	0.00011869	0.00011869	0	0	0
70	69	1.69651e-05	1e-18	1e-18	28.8999	9.99998e-05	9.99998e-08	0.0181	3.58002e-06	6.93702e-07	3.044e-07	52.6999	1e-18	1e-18	6.99999e-07	1e-18	2e-05	1e-18	1.25902e-05	1.60549e-05	0.0170114	4.1965e-07	1.57021e-06	0.267	0.590001	1.4731e-05	0.044001	0.000294521	0.000296714	0.000296714	0.000296714	8.30798e-06	0.000296714	0.000771455	4.74742e-05	4.74742e-05	4.74742e-05	0.000296714	0.000296714	0.000296714	0.000296714	8.30798e-06	0.000296714	8.30798e-06	0.000118685	0.000118685	0	0	0
71	70	1.69651e-05	1e-18	1e-18	28.8999	9.99998e-05	9.99998e-08	0.0181	3.58002e-06	6.93702e-07	3.044e-07	52.6999	1e-18	1e-18	6.99999e-07	1e-18	2e-05	1e-18	1.25902e-05	1.60549e-05	0.0170114	4.1965e-07	1.57021e-06	0.267	0.590001	1.47944e-05	0.044001	0.000294441	0.000296701	0.000296701	0.000296701	8.30764e-06	0.000296701	0.000771423	4.74722e-05	4.74722e-05	4.74722e-05	0.000296701	0.000296701	0.000296701	0.000296701	8.30764e-06	0.000296701	8.30764e-06	0.000118681	0.000118681	0	0	0
72	71	1.69651e-05	1e-18	1e-18	28.8999	9.99998e-05	9.99998e-08	0.0181	3.58002e-06	6.93702e-07	3.044e-07	52.6999	1e-18	1e-18	6.99999e-07	1e-18	2e-05	1e-18	1.25902e-05	1.60549e-05	0.0170114	4.1965e-07	1.57021e-06	0.267	0.590001	1.48578e-05	0.0440011	0.000294362	0.000296689	0.000296689	0.000296689	8.30729e-06	0.000296689	0.000771392	4.74703e-05	4.74703e-05	4.74703e-05	0.000296689	0.000296689	0.000296689	0.000296689	8.30729e-06	0.000296689	8.30729e-06	0.000118676	0.000118676	0	0	0
73	72	1.69651e-05	1e-18	1e-18	28.8999	9.99998e-05	9.99998e-08	0.0181	3.58002e-06	6.93702e-07	3.044e-07	52.6999	1e-18	1e-18	6.99999e-07	1e-18	2e-05	1e-18	1.25902e-05	1.60549e-05	0.0170114	4.1965e-07	1.57021e-06	0.267	0.590001	1.49212e-05	0.0440011	0.000294283	0.000296677	0.000296677	0.000296677	8.30695e-06	0.000296677	0.00077136	4.74683e-05	4.74683e-05	4.74683e-05	0.000296677	0.000296677	0.000296677	0.000296677	8.30695e-06	0.000296677	8.30695e-06	0.000118671	0.000118671	0	0	0
74	73	1.69651e-05	1e-18	1e-18	28.8999	9.99998e-05	9.99998e-08	0.0181	3.58002e-06	6.93702e-07	3.044e-07	52.6999	1e-18	1e-18	6.99999e-07	1e-18	2e-05	1e-18	1.25902e-05	1.60549e-05	0.0170114	4.1965e-07	1.57021e-06	0.267	0.590001	1.49847e-05	0.0440011	0.000294204	0.000296665	0.000296665	0.000296665	8.30661e-06	0.000296665	0.000771328	4.74663e-05	4.74663e-05	4.74663e-05	0.000296665	0.000296665	0.000296665	0.000296665	8.30661e-06	0.000296665	8.30661e-06	0.000118666	0.000118666	0	0	0
75	74	1.69651e-05	1e-18	1e-18	28.8999	9.99998e-05	9.99998e-08	0.0181	3.58002e-06	6.93702e-07	3.044e-07	52.6999	1e-18	1e-18	6.99999e-07	1e-18	2e-05	1e-18	1.25902e-05	1.60549e-05	0.0170114	4.1965e-07	1.57021e-06	0.267	0.590001	1.50481e-05	0.0440011	0.000294124	0.000296652	0.000296652	0.000296652	8.30627e-06	0.000296652	0.000771296	4.74644e-05	4.74644e-05	4.74644e-05	0.000296652	0.000296652	0.000296652	0.000296652	8.30627e-06	0.000296652	8.30627e-06	0.000118661	0.000118661	0	0	0
76	75	1.69651e-05	1e-18	1e-18	28.8999	9.99998e-05	9.99998e-08	0.0181	3.58002e-06	6.93702e-07	3.044e-07	52.6999	1e-18	1e-18	6.99999e-07	1e-18	2e-05	1e-18	1.25902e-05	1.60549e-05	0.0170114	4.1965e-07	1.57021e-06	0.267	0.590001	1.51115e-05	0.0440011	0.000294045	0.00029664	0.00029664	0.00029664	8.30592e-06	0.00029664	0.000771264	4.74624e-05	4.74624e-05	4.74624e-05	0.00029664	0.00029664	0.00029664	0.00029664	8.30592e-06	0.00029664	8.30592e-06	0.000118656	0.000118656	0	0	0
77	76	1.69651e-05	1e-18	1e-18	28.8999	9.99998e-05	9.99998e-08	0.0181	3.58002e-06	6.93702e-07	3.044e-07	52.6999	1e-18	1e-18	6.99999e-07	1e-18	2e-05	1e-18	1.25902e-05	1.60549e-05	0.0170114	4.1965e-07	1.57021e-06	0.267	0.590001	1.51749e-05	0.0440011	0.000293966	0.000296628	0.000296628	0.000296628	8.30558e-06	0.000296628	0.000771233	4.74605e-05	4.74605e-05	4.74605e-05	0.000296628	0.000296628	0.000296628	0.000296628	8.30558e-06	0.000296628	8.30558e-06	0.000118651	0.000118651	0	0	0
[truncated: 650 more rows]
[truncated: 33 more columns]

## Sheet: Review_DATA_Rainbow_2021-03-08
	time	TH2S	S	S2O3	SO4	NH4	NO2	NO3	Fe2.d	Mn.d	Zn.d	Mg	FeS	FeS2	FeOH3	FeOOH	MnO2	ZnS	H	HCO3	CO2	CH4	H2	O2	N2	DOC.l	DOC.r	POC	POC1	POC2	POC3	POC4	POC5	POC6	POC7	POC8	POC9	POC10	POC11	POC12	POC13	POC14	POC15	POC16	POC17	POC18	Met1	Met2	Met3
[truncated: 727 more rows]
[truncated: 33 more columns]

[truncated: 10 more sheets: Rainbow_output_review, Eiffel_output_review, EPR_GrandBonum_output_review, Endeavour_Dante_output_review, Kairei_output_review, Edmonds_output_review, Logatchev_output_review, Ashadze_output_review, seawater_output_review, Feuil2]
